# Supplementary material for: Knowledge, attitudes and practices of livestock and aquaculture producers regarding antimicrobial use and resistance in Vietnam
Source: PLoS One. 2019 Sep 25;14(9):e0223115. doi: 10.1371/journal.pone.0223115 (PMC6760827; doi:10.1371/journal.pone.0223115)
Supplement: S1 File — (XLSX) [file pone.0223115.s001.xlsx]

## Sheet: farm392
Farm	Prov	Dist	Gender	Age	AgeGr	Edu	EduGr	Lstock	Ocup	HHsize	HHsizeGr	HHincome	HHincGr	LsContribute	LsContribute	YrLst	YrLstGr	YrPig	YrPigGr	KmDrug	KmDrugGr	KmDrugGr22	KAM	KAB	KAMR	AAMU	AAMR	PAMU	More1LS	Herd	HsizeGr	Breed	Keep	Feed	Ydis	YdisGr	TV	Radio	NewsPP	VetTech	OtherOne	Internet	InfoOverAll	AMUrecord	Hours	HoursGr
Pig	ND	TRUC NINH	Female	45	30-59	Secondary	SeLower	1	Farmer	5	4More	30	4.9milless	3	50More	23	11More	23	11More	1	1.0Less	1.0Less	1	1	1	1	1	0	1	49	Small	Both	Cage	Commercial-Swill	3	Two-More	NA	NA	NA	NA	NA	NA	NA	0	4.5	2.5hto3.5h
Pig	ND	TRUC NINH	Female	57	30-59	Pri-lower	SeLower	1	Farmer	4	4More	150	5-10mil	4	50More	25	11More	25	11More	1	1.0Less	1.0Less	1	1	1	1	1	1	1	60	Medium	Exotic	Cage	Commercial-Swill	1	One	NA	NA	NA	NA	NA	NA	NA	0	1.5	1.0horless
Pig	ND	TRUC NINH	Male	50	30-59	Secondary	SeLower	0	Other	4	4More	50	4.9milless	2	49Less	10	10less	10	10less	1	1.0Less	1.0Less	1	1	1	0	1	0	1	42	Small	Both	Cage	Commercial-Swill	1	One	NA	NA	NA	NA	NA	NA	NA	0	7	4.0hto6h
Pig	ND	TRUC NINH	Male	57	30-59	HighSch	HiAbove	1	Farmer	5	4More	90	5-10mil	3	50More	30	11More	30	11More	0.7	1.0Less	1.0Less	1	1	1	0	0	0	1	44	Small	Both	Cage	Commercial-Swill	2	Two-More	1	0	0	0	0	0	One	1	12.5	6.0habove
Pig	ND	TRUC NINH	Male	54	30-59	HighSch	HiAbove	1	Farmer	5	4More	180	5-10mil	2	49Less	20	11More	20	11More	1	1.0Less	1.0Less	1	1	1	1	1	0	1	36	Small	Exotic	Cage	Commercial-Swill	3	Two-More	0	0	0	0	0	0	Experience	0	1.5	1.0horless
Pig	ND	TRUC NINH	Female	58	30-59	Secondary	SeLower	0	Free	9	4More	100	5-10mil	2	49Less	10	10less	10	10less	2	1.1More	1.1More	1	1	0	1	1	0	1	10	Small	Local	Cage	Commercial-Swill	4	Two-More	1	0	0	0	0	0	One	1	3	2.5hto3.5h
Pig	ND	TRUC NINH	Male	38	30-59	Col-Higher	HiAbove	0	GovStaff	3	3Less	48	4.9milless	2	49Less	20	11More	4	10less	3	1.1More	1.1More	1	0	0	1	0	0	1	20	Small	Exotic	Cage	Commercial	4	Two-More	1	1	0	0	0	0	Two	0	5	4.0hto6h
Pig	ND	TRUC NINH	Male	62	>59	Col-Higher	HiAbove	1	Farmer	3	3Less	NA	NA	3	50More	40	11More	9	10less	4	1.1More	1.1More	1	1	0	1	1	1	1	55	Medium	Local	Cage	Mix	2	Two-More	0	1	0	1	0	0	Two	0	1.5	1.5hto2h
Pig	ND	TRUC NINH	Male	60	>59	HighSch	HiAbove	0	GovStaff	3	3Less	165	5-10mil	2	49Less	10	10less	10	10less	0.7	1.0Less	1.0Less	0	1	0	1	1	0	1	22	Small	Exotic	Cage	Commercial-Swill	5	Two-More	1	1	0	0	1	0	Morethan2	0	2.5	1.5hto2h
Pig	ND	TRUC NINH	Male	55	30-59	HighSch	HiAbove	1	Farmer	4	4More	75	5-10mil	3	50More	30	11More	30	11More	3	1.1More	1.1More	0	0	0	0	0	1	1	25	Small	Exotic	Cage	Commercial-Swill	0	None	1	0	1	0	1	0	Morethan2	1	5	4.0hto6h
Pig	ND	TRUC NINH	Male	64	>59	Secondary	SeLower	0	Private	2	3Less	150	5-10mil	2	49Less	3	10less	3	10less	2	1.1More	1.1More	1	1	0	1	1	0	1	41	Small	Exotic	Cage	Commercial	3	Two-More	0	0	0	0	0	0	Experience	0	2.5	1.5hto2h
Pig	ND	TRUC NINH	Female	48	30-59	Secondary	SeLower	1	Farmer	3	3Less	100	5-10mil	4	50More	20	11More	20	11More	3	1.1More	1.1More	1	1	0	0	1	0	1	65	Medium	Both	Cage	Commercial-Swill	3	Two-More	0	0	0	1	0	0	One	0	5.5	2.5hto3.5h
Pig	ND	TRUC NINH	Male	49	30-59	Secondary	SeLower	1	Farmer	3	3Less	70	5-10mil	3	50More	30	11More	30	11More	30	10More	1.1More	0	0	0	0	0	0	0	55	Medium	Exotic	Cage	Swill	2	Two-More	1	1	0	0	0	0	Two	0	5	4.0hto6h
Pig	ND	TRUC NINH	Female	42	30-59	Secondary	SeLower	1	Farmer	3	3Less	100	5-10mil	4	50More	10	10less	10	10less	2	1.1More	1.1More	1	1	0	0	0	1	0	33	Small	Both	Cage	Commercial-Swill	3	Two-More	1	0	0	1	1	0	Morethan2	0	7	4.0hto6h
Pig	ND	TRUC NINH	Male	33	30-59	Secondary	SeLower	1	Farmer	6	4More	50	4.9milless	2	49Less	4	10less	4	10less	0.5	1.0Less	1.0Less	1	1	0	0	0	0	1	79	Medium	Local	Cage	Commercial-Swill	3	Two-More	1	0	0	1	0	0	Two	0	4.5	2.5hto3.5h
Pig	ND	TRUC NINH	Female	57	30-59	Col-Higher	HiAbove	1	Farmer	2	3Less	60	5-10mil	2	49Less	10	10less	10	10less	1	1.0Less	1.0Less	1	1	1	1	1	0	1	30	Small	Both	Cage	Commercial-Swill	3	Two-More	NA	NA	NA	NA	NA	NA	NA	0	4	2.5hto3.5h
Pig	ND	TRUC NINH	Male	64	>59	HighSch	HiAbove	1	Farmer	2	3Less	150	5-10mil	4	50More	12	11More	12	11More	7	1.1More	1.1More	0	0	1	0	1	0	1	76	Medium	Exotic	Cage	Mix	2	Two-More	1	0	0	1	0	1	Morethan2	1	7.5	4.0hto6h
Pig	ND	TRUC NINH	Female	59	30-59	Secondary	SeLower	1	Farmer	2	3Less	40	4.9milless	3	50More	12	11More	12	11More	0.05	1.0Less	1.0Less	0	1	0	1	1	1	1	35	Small	Exotic	Cage	Commercial-Swill	0	None	1	1	1	1	1	0	Morethan2	0	3.5	2.5hto3.5h
Pig	ND	TRUC NINH	Male	60	>59	Secondary	SeLower	1	Farmer	2	3Less	90	5-10mil	4	50More	20	11More	20	11More	2	1.1More	1.1More	1	1	0	0	1	0	1	30	Small	Local	Cage	Commercial-Swill	1	One	1	0	0	0	1	0	Two	0	14.5	6.0habove
Pig	ND	TRUC NINH	Female	40	30-59	Secondary	SeLower	0	Other	4	4More	60	5-10mil	1	49Less	6	10less	6	10less	1	1.0Less	1.0Less	1	0	1	1	1	0	1	30	Small	Both	Cage	Commercial-Swill	3	Two-More	1	0	0	0	0	0	One	0	3.5	2.5hto3.5h
Pig	ND	TRUC NINH	Male	50	30-59	Secondary	SeLower	1	Farmer	3	3Less	1000	11more	4	50More	20	11More	20	11More	1	1.0Less	1.0Less	1	1	0	1	1	0	1	103	Medium	Exotic	Cage	Commercial-Swill	2	Two-More	0	0	0	0	0	0	Experience	0	6	4.0hto6h
Pig	ND	TRUC NINH	Female	64	>59	Secondary	SeLower	1	Farmer	2	3Less	80	5-10mil	4	50More	10	10less	10	10less	1	1.0Less	1.0Less	1	1	1	1	0	0	1	65	Medium	Local	Cage	Commercial-Swill	2	Two-More	NA	NA	NA	NA	NA	NA	NA	0	5	4.0hto6h
Pig	ND	TRUC NINH	Male	59	30-59	HighSch	HiAbove	1	Farmer	3	3Less	70	5-10mil	3	50More	13	11More	12	11More	3	1.1More	1.1More	1	1	0	0	0	1	1	46	Small	Local	Cage	Commercial-Swill	0	None	1	1	0	1	1	0	Morethan2	1	2.5	1.5hto2h
Pig	ND	TRUC NINH	Male	65	>59	Secondary	SeLower	1	Farmer	3	3Less	30	4.9milless	4	50More	20	11More	20	11More	3	1.1More	1.1More	1	1	1	1	1	0	1	24	Small	Exotic	Cage	Commercial-Swill	1	One	0	0	0	0	0	0	Experience	0	1.5	1.0horless
Pig	ND	TRUC NINH	Female	45	30-59	Pri-lower	SeLower	0	Other	5	4More	40	4.9milless	2	49Less	25	11More	25	11More	3	1.1More	1.1More	1	1	1	0	0	0	1	6	Small	Exotic	Cage	Commercial-Swill	1	One	1	1	0	0	0	0	Two	0	6	4.0hto6h
Pig	ND	TRUC NINH	Female	62	>59	Secondary	SeLower	1	Farmer	2	3Less	40	4.9milless	3	50More	15	11More	15	11More	0.05	1.0Less	1.0Less	0	1	1	0	0	0	1	17	Small	Exotic	Cage	Commercial-Swill	0	None	1	1	1	1	1	0	Morethan2	0	6	4.0hto6h
Pig	ND	TRUC NINH	Male	62	>59	Secondary	SeLower	1	Farmer	2	3Less	60	5-10mil	4	50More	10	10less	10	10less	3	1.1More	1.1More	1	1	1	1	1	1	1	40	Small	Exotic	Cage	Commercial	1	One	0	1	0	0	1	0	Two	1	16	6.0habove
Pig	ND	TRUC NINH	Male	50	30-59	Secondary	SeLower	1	Farmer	3	3Less	200	5-10mil	3	50More	10	10less	10	10less	0.03	1.0Less	1.0Less	1	1	0	0	1	0	1	33	Small	Exotic	Cage	Commercial-Swill	1	One	1	1	1	0	0	0	Morethan2	0	5.5	2.5hto3.5h
Pig	ND	TRUC NINH	Male	57	30-59	Secondary	SeLower	0	Free	2	3Less	150	5-10mil	2	49Less	15	11More	15	11More	0.5	1.0Less	1.0Less	1	1	1	1	1	1	1	25	Small	Exotic	Cage	Commercial	2	Two-More	NA	NA	NA	NA	NA	NA	NA	1	6	4.0hto6h
Pig	ND	TRUC NINH	Male	63	>59	Secondary	SeLower	1	Farmer	2	3Less	30	4.9milless	2	49Less	14	11More	14	11More	3	1.1More	1.1More	1	1	1	0	0	0	1	43	Small	Exotic	Cage	Commercial	2	Two-More	1	0	0	1	1	0	Morethan2	1	2.5	1.5hto2h
Pig	ND	TRUC NINH	Male	47	30-59	Secondary	SeLower	1	Farmer	3	3Less	50	4.9milless	1	49Less	24	11More	21	11More	3	1.1More	1.1More	1	1	0	0	1	0	1	22	Small	Exotic	Cage	Commercial-Swill	2	Two-More	1	0	0	0	1	0	Two	1	5	4.0hto6h
Pig	ND	TRUC NINH	Female	54	30-59	Col-Higher	HiAbove	1	Farmer	2	3Less	35	4.9milless	4	50More	27	11More	27	11More	5	1.1More	1.1More	1	1	0	0	0	0	1	8	Small	Both	Cage	Commercial-Swill	3	Two-More	0	0	0	0	0	0	Experience	0	4	2.5hto3.5h
Pig	ND	TRUC NINH	Male	60	>59	Secondary	SeLower	1	Farmer	2	3Less	200	5-10mil	4	50More	25	11More	15	11More	3	1.1More	1.1More	0	0	0	1	1	0	1	56	Medium	Exotic	Cage	Commercial-Swill	2	Two-More	0	0	0	1	1	0	Two	1	7	4.0hto6h
Pig	ND	Y YEN	Female	57	30-59	Secondary	SeLower	0	Other	2	3Less	40	4.9milless	1	49Less	10	10less	10	10less	1	1.0Less	1.0Less	1	1	1	1	1	0	1	2	Small	Local	Cage	Commercial	4	Two-More	NA	NA	NA	NA	NA	NA	NA	0	16	6.0habove
Pig	ND	Y YEN	Female	47	30-59	HighSch	HiAbove	0	Private	4	4More	90	5-10mil	1	49Less	2	10less	2	10less	2	1.1More	1.1More	1	1	0	0	1	0	1	21	Small	Both	Cage	Commercial-Swill	2	Two-More	0	0	0	0	1	0	One	1	8.5	4.0hto6h
Pig	ND	Y YEN	Male	56	30-59	HighSch	HiAbove	0	GovStaff	3	3Less	500	11more	3	50More	14	11More	14	11More	5	1.1More	1.1More	0	1	0	0	0	0	1	126	Medium	Both	Cage	Commercial-Swill	5	Two-More	1	0	1	1	1	0	Morethan2	0	3.5	2.5hto3.5h
Pig	ND	Y YEN	Male	57	30-59	HighSch	HiAbove	0	Free	4	4More	150	5-10mil	2	49Less	25	11More	25	11More	0.01	1.0Less	1.0Less	1	0	1	0	0	0	1	80	Medium	Exotic	Cage	Mix	0	None	1	0	0	1	0	0	Two	1	15	6.0habove
Pig	ND	Y YEN	Female	55	30-59	Secondary	SeLower	0	Other	3	3Less	65	5-10mil	1	49Less	10	10less	10	10less	0.1	1.0Less	1.0Less	1	1	0	1	1	0	1	30	Small	Exotic	Cage	Mix	5	Two-More	0	0	0	0	1	0	One	1	5	4.0hto6h
Pig	ND	Y YEN	Male	50	30-59	Secondary	SeLower	1	Farmer	5	4More	70	5-10mil	3	50More	20	11More	20	11More	3	1.1More	1.1More	1	1	0	1	1	0	1	15	Small	Local	Free	Mix	3	Two-More	1	0	0	1	0	0	Two	1	3.5	1.5hto2h
Pig	ND	Y YEN	Male	43	30-59	Col-Higher	HiAbove	1	Farmer	5	4More	80	5-10mil	2	49Less	10	10less	10	10less	6	1.1More	1.1More	1	0	0	1	1	1	1	60	Medium	Exotic	Cage	Commercial	2	Two-More	1	1	0	0	0	0	Two	1	5.5	2.5hto3.5h
Pig	ND	Y YEN	Female	33	30-59	Secondary	SeLower	1	Farmer	5	4More	10	4.9milless	1	49Less	4	10less	4	10less	0.02	1.0Less	1.0Less	1	1	1	0	1	0	1	9	Small	Local	Cage	Commercial-Swill	3	Two-More	NA	NA	NA	NA	NA	NA	NA	0	8.5	4.0hto6h
Pig	ND	Y YEN	Male	70	>59	Secondary	SeLower	1	Farmer	2	3Less	20	4.9milless	3	50More	3	10less	3	10less	50	10More	1.1More	1	0	0	0	0	0	1	1	Small	Exotic	Cage	Commercial-Swill	0	None	1	0	0	1	1	0	Morethan2	0	25	6.0habove
Pig	ND	Y YEN	Female	46	30-59	Secondary	SeLower	1	Farmer	4	4More	80	5-10mil	2	49Less	5	10less	5	10less	5	1.1More	1.1More	1	1	1	1	1	0	1	30	Small	Exotic	Cage	Mix	6	Two-More	0	0	0	0	1	0	One	0	1.5	1.5hto2h
Pig	ND	Y YEN	Male	60	>59	Secondary	SeLower	1	Farmer	5	4More	100	5-10mil	2	49Less	20	11More	20	11More	3	1.1More	1.1More	0	0	0	1	1	0	1	46	Small	Exotic	Cage	Commercial	3	Two-More	0	0	0	0	0	0	Experience	1	3.5	2.5hto3.5h
Pig	ND	Y YEN	Male	61	>59	Col-Higher	HiAbove	1	Farmer	4	4More	200	5-10mil	2	49Less	27	11More	27	11More	0.5	1.0Less	1.0Less	1	0	1	0	0	0	1	27	Small	Local	Cage	Commercial-Swill	1	One	1	1	0	0	1	0	Morethan2	1	5	4.0hto6h
Pig	ND	Y YEN	Male	61	>59	Secondary	SeLower	1	Farmer	3	3Less	100	5-10mil	3	50More	20	11More	20	11More	2	1.1More	1.1More	1	1	0	1	1	0	1	136	Medium	Local	Cage	NA	2	Two-More	1	1	0	0	1	0	Morethan2	1	6	4.0hto6h
Pig	ND	Y YEN	Male	55	30-59	Secondary	SeLower	1	Farmer	5	4More	20	4.9milless	3	50More	30	11More	30	11More	3	1.1More	1.1More	1	1	1	1	1	0	1	4	Small	Exotic	Cage	Swill	0	None	NA	NA	NA	NA	NA	NA	NA	0	2.5	1.5hto2h
Pig	ND	Y YEN	Male	54	30-59	Secondary	SeLower	0	Other	3	3Less	60	5-10mil	2	49Less	10	10less	10	10less	2	1.1More	1.1More	1	1	0	0	1	0	1	35	Small	Both	Cage	Commercial-Swill	3	Two-More	0	0	0	0	1	0	One	0	4	2.5hto3.5h
Pig	ND	Y YEN	Female	46	30-59	Secondary	SeLower	1	Farmer	3	3Less	50	4.9milless	4	50More	7	10less	7	10less	2	1.1More	1.1More	1	1	1	0	1	0	1	24	Small	Local	Cage	Commercial-Swill	4	Two-More	NA	NA	NA	NA	NA	NA	NA	0	4.5	2.5hto3.5h
Pig	ND	Y YEN	Female	72	>59	HighSch	HiAbove	1	Farmer	5	4More	40	4.9milless	3	50More	20	11More	20	11More	2	1.1More	1.1More	0	0	0	1	1	0	1	24	Small	Exotic	Cage	Commercial	0	None	0	0	0	0	0	0	Experience	1	1.5	1.0horless
Pig	ND	Y YEN	Female	62	>59	Pri-lower	SeLower	1	Farmer	1	3Less	150	5-10mil	2	49Less	12	11More	3	10less	0.7	1.0Less	1.0Less	1	1	1	1	1	0	1	6	Small	Exotic	Cage	Commercial-Swill	1	One	0	0	0	0	1	0	One	0	3	1.5hto2h
Pig	ND	Y YEN	Male	35	30-59	Secondary	SeLower	1	Farmer	4	4More	100	5-10mil	2	49Less	5	10less	5	10less	1.5	1.1More	1.1More	1	1	0	1	1	1	1	33	Small	Exotic	Cage	Commercial	4	Two-More	1	1	0	0	1	0	Morethan2	1	1.5	1.0horless
Pig	ND	Y YEN	Female	59	30-59	Secondary	SeLower	1	Farmer	4	4More	60	5-10mil	2	49Less	40	11More	40	11More	0.5	1.0Less	1.0Less	1	1	1	0	0	0	1	6	Small	Exotic	Cage	Commercial-Swill	4	Two-More	0	0	0	1	0	0	One	0	4	2.5hto3.5h
Pig	ND	Y YEN	Male	54	30-59	HighSch	HiAbove	0	Other	6	4More	150	5-10mil	1	49Less	1	10less	1	10less	2	1.1More	1.1More	1	1	0	1	1	0	0	22	Small	Exotic	Cage	Commercial	4	Two-More	1	1	0	0	0	0	Two	0	1.5	1.0horless
Pig	ND	Y YEN	Female	36	30-59	Secondary	SeLower	1	Farmer	5	4More	60	5-10mil	2	49Less	8	10less	8	10less	2	1.1More	1.1More	1	1	1	0	0	0	1	55	Medium	Exotic	Cage	Commercial	3	Two-More	0	0	0	0	1	0	One	0	15	6.0habove
Pig	ND	Y YEN	Male	45	30-59	Secondary	SeLower	1	Farmer	3	3Less	120	5-10mil	2	49Less	14	11More	14	11More	1.5	1.1More	1.1More	1	0	0	0	0	0	1	21	Small	Local	Cage	Commercial-Swill	3	Two-More	1	0	0	1	1	0	Morethan2	1	7	4.0hto6h
Pig	ND	Y YEN	Female	44	30-59	Secondary	SeLower	1	Farmer	5	4More	100	5-10mil	3	50More	14	11More	14	11More	1	1.0Less	1.0Less	1	0	0	1	1	0	1	114	Medium	Exotic	Cage	Commercial	6	Two-More	1	1	1	0	1	0	Morethan2	0	2.5	1.5hto2h
Pig	ND	Y YEN	Male	50	30-59	Secondary	SeLower	1	Farmer	2	3Less	100	5-10mil	3	50More	10	10less	10	10less	1	1.0Less	1.0Less	1	1	0	0	1	0	1	34	Small	Local	Cage	Commercial-Swill	3	Two-More	0	0	0	0	1	0	One	0	2.5	1.5hto2h
Pig	ND	Y YEN	Male	55	30-59	HighSch	HiAbove	1	Farmer	1	3Less	60	5-10mil	2	49Less	10	10less	10	10less	3	1.1More	1.1More	1	1	1	1	1	0	1	0	Small	Local	Cage	Commercial	3	Two-More	NA	NA	NA	NA	NA	NA	NA	0	0.5	1.0horless
Pig	ND	Y YEN	Male	69	>59	Secondary	SeLower	1	Farmer	6	4More	100	5-10mil	4	50More	16	11More	16	11More	0.5	1.0Less	1.0Less	1	0	0	1	0	1	1	59	Medium	Exotic	Cage	Commercial	2	Two-More	1	0	0	0	0	0	One	0	4	2.5hto3.5h
Pig	ND	Y YEN	Male	44	30-59	Pri-lower	SeLower	1	Farmer	6	4More	70	5-10mil	2	49Less	10	10less	10	10less	3	1.1More	1.1More	1	1	1	1	0	1	1	155	Medium	Exotic	Cage	Mix	3	Two-More	1	0	0	0	0	0	One	0	2.5	1.5hto2h
Pig	ND	Y YEN	Male	44	30-59	HighSch	HiAbove	1	Farmer	4	4More	80	5-10mil	4	50More	10	10less	10	10less	0.3	1.0Less	1.0Less	1	1	0	0	0	0	1	40	Small	Local	Cage	Commercial-Swill	5	Two-More	1	0	0	0	0	0	One	1	6	4.0hto6h
Pig	ND	Y YEN	Female	50	30-59	HighSch	HiAbove	1	Farmer	5	4More	50	4.9milless	2	49Less	19	11More	19	11More	5	1.1More	1.1More	1	1	1	0	1	0	1	20	Small	Local	Cage	Commercial	1	One	1	0	0	1	1	0	Morethan2	0	5	4.0hto6h
Pig	DN	CAM MY	Male	40	30-59	HighSch	HiAbove	1	Farmer	3	3Less	NA	NA	1	49Less	1	10less	1	10less	1.5	1.1More	1.1More	1	1	0	0	1	1	1	25	Small	Exotic	Cage	Commercial	1	One	0	0	0	0	0	0	Experience	1	10.5	4.0hto6h
Pig	DN	CAM MY	Female	37	30-59	Secondary	SeLower	1	Farmer	4	4More	150	5-10mil	1	49Less	14	11More	14	11More	5	1.1More	1.1More	1	1	1	0	0	0	1	110	Medium	Local	Cage	Commercial	1	One	0	0	0	1	0	0	One	1	1.5	1.5hto2h
Pig	DN	CAM MY	Male	60	>59	Secondary	SeLower	0	Other	5	4More	70	5-10mil	1	49Less	14	11More	14	11More	8	1.1More	1.1More	1	1	1	0	1	0	1	18	Small	Local	Cage	Commercial	1	One	0	0	0	1	1	0	Two	1	2.5	1.5hto2h
Pig	DN	CAM MY	Male	44	30-59	Secondary	SeLower	1	Farmer	3	3Less	300	11more	4	50More	5	10less	5	10less	1	1.0Less	1.0Less	1	1	1	1	1	0	0	240	Medium	Local	Cage	Commercial	2	Two-More	NA	NA	NA	NA	NA	NA	NA	1	3	1.5hto2h
Pig	DN	CAM MY	Female	48	30-59	Secondary	SeLower	0	Worker	5	4More	100	5-10mil	2	49Less	10	10less	10	10less	0.2	1.0Less	1.0Less	0	0	0	1	1	0	0	40	Small	Exotic	Cage	Commercial-Swill	2	Two-More	0	0	0	1	1	0	Two	1	0.5	1.0horless
Pig	DN	CAM MY	Female	49	30-59	Secondary	SeLower	1	Farmer	4	4More	NA	NA	2	49Less	6	10less	6	10less	8	1.1More	1.1More	1	1	0	1	1	0	1	40	Small	Exotic	Cage	Commercial	2	Two-More	1	0	0	0	1	0	Two	1	2.5	1.5hto2h
Pig	DN	CAM MY	Female	57	30-59	Pri-lower	SeLower	0	Other	6	4More	100	5-10mil	1	49Less	15	11More	15	11More	10	10More	1.1More	1	1	1	1	1	0	1	86	Medium	Exotic	Cage	Commercial	3	Two-More	0	0	0	1	0	0	One	1	1.5	1.0horless
Pig	DN	CAM MY	Female	53	30-59	HighSch	HiAbove	1	Farmer	5	4More	NA	NA	2	49Less	17	11More	17	11More	12	10More	1.1More	0	1	0	1	1	0	1	40	Small	Exotic	Cage	Commercial	2	Two-More	0	0	0	0	1	0	One	1	0.5	1.0horless
Pig	DN	CAM MY	Female	66	>59	HighSch	HiAbove	1	Farmer	7	4More	NA	NA	4	50More	20	11More	20	11More	1	1.0Less	1.0Less	1	0	1	1	1	0	1	103	Medium	Both	Cage	Commercial	3	Two-More	0	0	0	1	1	0	Two	1	1.5	1.0horless
Pig	DN	CAM MY	Female	54	30-59	Pri-lower	SeLower	0	Other	2	3Less	NA	NA	2	49Less	8	10less	8	10less	0.5	1.0Less	1.0Less	1	1	0	1	1	0	0	25	Small	Exotic	Cage	Commercial	3	Two-More	0	0	0	0	1	0	One	0	1.5	1.5hto2h
Pig	DN	CAM MY	Male	42	30-59	Col-Higher	HiAbove	1	Farmer	4	4More	200	5-10mil	3	50More	11	11More	7	10less	1	1.0Less	1.0Less	1	1	1	0	1	0	1	97	Medium	Exotic	Cage	Commercial	0	None	0	0	0	0	0	0	Experience	1	2.5	1.5hto2h
Pig	DN	CAM MY	Female	50	30-59	Pri-lower	SeLower	0	Other	3	3Less	30	4.9milless	1	49Less	10	10less	10	10less	5	1.1More	1.1More	1	0	1	1	1	0	1	39	Small	Exotic	Cage	Commercial	1	One	0	0	0	1	0	0	One	0	5	4.0hto6h
Pig	DN	CAM MY	Male	52	30-59	Secondary	SeLower	0	Other	5	4More	300	11more	1	49Less	5	10less	5	10less	0.06	1.0Less	1.0Less	1	1	1	1	1	0	0	110	Medium	Exotic	Cage	Commercial	2	Two-More	NA	NA	NA	NA	NA	NA	NA	1	0.5	1.0horless
Pig	DN	CAM MY	Male	48	30-59	Secondary	SeLower	1	Farmer	3	3Less	100	5-10mil	3	50More	13	11More	12	11More	0.5	1.0Less	1.0Less	1	0	1	1	1	0	0	200	Medium	Exotic	Cage	Commercial-Swill	1	One	1	0	0	0	0	0	One	1	4.5	2.5hto3.5h
Pig	DN	CAM MY	Male	57	30-59	Pri-lower	SeLower	1	Farmer	3	3Less	70	5-10mil	1	49Less	17	11More	17	11More	7	1.1More	1.1More	1	1	1	1	1	0	1	57	Medium	Exotic	Cage	Commercial	1	One	0	0	0	1	0	0	One	1	2.5	1.5hto2h
Pig	DN	CAM MY	Male	60	>59	Secondary	SeLower	1	Farmer	5	4More	150	5-10mil	2	49Less	5	10less	5	10less	3	1.1More	1.1More	1	0	1	1	1	0	1	11	Small	Exotic	Cage	Commercial	1	One	1	0	0	1	0	0	Two	0	6	4.0hto6h
Pig	DN	CAM MY	Female	38	30-59	Secondary	SeLower	1	Farmer	5	4More	NA	NA	4	50More	15	11More	15	11More	1	1.0Less	1.0Less	1	0	1	1	1	0	0	340	Medium	Exotic	Cage	Commercial	2	Two-More	0	0	0	0	1	0	One	1	1.5	1.0horless
Pig	DN	CAM MY	Male	64	>59	HighSch	HiAbove	0	Retire	2	3Less	100	5-10mil	2	49Less	3	10less	3	10less	3	1.1More	1.1More	1	0	0	1	1	0	1	101	Medium	Exotic	Cage	Commercial	4	Two-More	0	0	0	0	1	0	One	1	2.5	1.5hto2h
Pig	DN	CAM MY	Female	53	30-59	Pri-lower	SeLower	1	Farmer	3	3Less	150	5-10mil	4	50More	15	11More	15	11More	1	1.0Less	1.0Less	1	1	0	1	1	0	0	115	Medium	Exotic	Cage	Commercial	5	Two-More	1	0	1	1	1	0	Morethan2	0	2.5	1.5hto2h
Pig	DN	CAM MY	Female	47	30-59	Pri-lower	SeLower	1	Farmer	5	4More	550	11more	4	50More	15	11More	15	11More	6	1.1More	1.1More	0	1	0	1	1	1	1	44	Small	Exotic	Free	Commercial	4	Two-More	0	0	0	0	1	0	One	0	1.5	1.0horless
Pig	DN	CAM MY	Female	53	30-59	Pri-lower	SeLower	1	Farmer	3	3Less	350	11more	2	49Less	17	11More	5	10less	5	1.1More	1.1More	1	1	1	1	1	0	0	259	Medium	Local	Cage	Commercial	1	One	0	0	0	0	0	0	Experience	1	0.5	1.0horless
Pig	DN	CAM MY	Male	54	30-59	Secondary	SeLower	1	Farmer	8	4More	300	11more	4	50More	33	11More	33	11More	0.6	1.0Less	1.0Less	1	1	1	1	1	0	0	138	Medium	Exotic	Cage	Mix	3	Two-More	0	0	0	0	1	0	One	0	2.5	1.5hto2h
Pig	DN	CAM MY	Male	43	30-59	Secondary	SeLower	1	Farmer	4	4More	360	11more	4	50More	13	11More	13	11More	1	1.0Less	1.0Less	1	1	1	0	1	0	0	280	Medium	Exotic	Cage	Commercial	2	Two-More	0	0	0	0	0	0	Experience	1	1.5	1.0horless
Pig	DN	CAM MY	Female	42	30-59	Secondary	SeLower	0	Other	4	4More	100	5-10mil	1	49Less	21	11More	21	11More	2	1.1More	1.1More	1	1	1	1	1	0	1	88	Medium	Exotic	Cage	Commercial	4	Two-More	0	0	0	0	1	0	One	0	2.5	1.5hto2h
Pig	DN	CAM MY	Male	57	30-59	HighSch	HiAbove	0	Other	3	3Less	200	5-10mil	1	49Less	14	11More	14	11More	10	10More	1.1More	1	0	0	0	1	0	0	66	Medium	Exotic	Cage	Commercial	0	None	1	0	0	0	1	0	Two	0	3.5	2.5hto3.5h
Pig	DN	CAM MY	Male	64	>59	Secondary	SeLower	1	Farmer	4	4More	200	5-10mil	4	50More	15	11More	15	11More	1	1.0Less	1.0Less	1	1	0	0	1	0	0	70	Medium	Exotic	Cage	Commercial	0	None	1	0	0	0	1	0	Two	1	1.5	1.0horless
Pig	DN	CAM MY	Male	58	30-59	Secondary	SeLower	1	Farmer	6	4More	300	11more	2	49Less	11	11More	11	11More	3	1.1More	1.1More	1	0	1	1	1	0	0	265	Medium	Exotic	Cage	Commercial	4	Two-More	0	0	0	0	0	0	Experience	0	12	6.0habove
Pig	DN	CAM MY	Male	69	>59	Secondary	SeLower	1	Farmer	1	3Less	8	4.9milless	4	50More	7	10less	7	10less	1.5	1.1More	1.1More	0	0	1	1	0	0	0	9	Small	Exotic	Cage	Commercial	1	One	1	1	1	1	0	0	Morethan2	1	3.5	2.5hto3.5h
Pig	DN	CAM MY	Female	59	30-59	Secondary	SeLower	1	Farmer	5	4More	500	11more	2	49Less	27	11More	27	11More	5	1.1More	1.1More	1	1	1	1	1	0	1	110	Medium	Exotic	Cage	Commercial	0	None	0	0	0	0	1	0	One	0	1.5	1.0horless
Pig	DN	CAM MY	Male	57	30-59	Secondary	SeLower	1	Farmer	2	3Less	30	4.9milless	1	49Less	15	11More	15	11More	13	10More	1.1More	1	1	1	1	1	0	1	35	Small	Exotic	Cage	Commercial	3	Two-More	NA	NA	NA	NA	NA	NA	NA	0	5	2.5hto3.5h
Pig	DN	THONG NHAT	Female	48	30-59	Pri-lower	SeLower	1	Farmer	3	3Less	100	5-10mil	2	49Less	20	11More	20	11More	2.5	1.1More	1.1More	1	1	1	1	1	0	1	83	Medium	Local	Cage	Commercial	3	Two-More	1	1	0	1	1	0	Morethan2	1	1.5	1.0horless
Pig	DN	THONG NHAT	Female	50	30-59	Pri-lower	SeLower	1	Farmer	3	3Less	200	5-10mil	2	49Less	10	10less	2	10less	8	1.1More	1.1More	0	0	0	0	0	0	0	45	Small	Both	Cage	Commercial	2	Two-More	0	0	0	1	1	0	Two	1	5	4.0hto6h
Pig	DN	THONG NHAT	Female	53	30-59	Pri-lower	SeLower	0	Other	4	4More	70	5-10mil	2	49Less	9	10less	9	10less	8	1.1More	1.1More	1	0	0	0	0	0	1	33	Small	Exotic	Cage	Commercial	2	Two-More	1	0	0	1	0	0	Two	1	5	4.0hto6h
Pig	DN	THONG NHAT	Male	56	30-59	Secondary	SeLower	0	Other	2	3Less	60	5-10mil	1	49Less	10	10less	10	10less	1	1.0Less	1.0Less	0	0	0	0	0	0	1	11	Small	Exotic	Cage	Commercial	1	One	1	0	0	1	0	0	Two	1	14	6.0habove
Pig	DN	THONG NHAT	Male	46	30-59	HighSch	HiAbove	0	Other	4	4More	1500	11more	3	50More	10	10less	10	10less	5	1.1More	1.1More	1	0	1	1	0	1	1	950	Medium	Exotic	Cage	Commercial	1	One	0	0	0	0	0	0	Experience	1	0	No
Pig	DN	THONG NHAT	Female	54	30-59	Pri-lower	SeLower	0	Other	3	3Less	95	5-10mil	1	49Less	20	11More	20	11More	3	1.1More	1.1More	1	0	1	0	0	0	1	81	Medium	Exotic	Cage	Commercial	2	Two-More	1	1	1	1	0	0	Morethan2	1	5	4.0hto6h
Pig	DN	THONG NHAT	Male	59	30-59	Pri-lower	SeLower	0	Other	5	4More	160	5-10mil	2	49Less	10	10less	10	10less	3	1.1More	1.1More	1	1	1	1	1	0	1	57	Medium	Exotic	Cage	Commercial	2	Two-More	NA	NA	NA	NA	NA	NA	NA	1	3	2.5hto3.5h
Pig	DN	THONG NHAT	Male	50	30-59	HighSch	HiAbove	0	Other	4	4More	1000	11more	3	50More	7	10less	4	10less	5	1.1More	1.1More	0	1	0	1	1	0	1	138	Medium	Exotic	Cage	Commercial	2	Two-More	0	0	0	1	1	0	Two	0	2.5	1.5hto2h
Pig	DN	THONG NHAT	Male	57	30-59	Pri-lower	SeLower	1	Farmer	2	3Less	NA	NA	2	49Less	4	10less	4	10less	3	1.1More	1.1More	1	1	0	1	1	1	1	54	Medium	Exotic	Cage	Commercial	3	Two-More	0	0	0	0	1	0	One	1	1.5	1.0horless
Pig	DN	THONG NHAT	Male	56	30-59	Secondary	SeLower	0	Other	6	4More	100	5-10mil	1	49Less	15	11More	15	11More	1	1.0Less	1.0Less	1	1	1	1	1	1	1	26	Small	Exotic	Cage	Commercial	0	None	NA	NA	NA	NA	NA	NA	NA	1	1.5	1.0horless
Pig	DN	THONG NHAT	Male	67	>59	Pri-lower	SeLower	1	Farmer	2	3Less	100	5-10mil	3	50More	20	11More	20	11More	3	1.1More	1.1More	0	1	1	1	1	1	1	80	Medium	Exotic	Cage	Commercial	4	Two-More	NA	NA	NA	NA	NA	NA	NA	1	2.5	1.5hto2h
Pig	DN	THONG NHAT	Male	52	30-59	Secondary	SeLower	1	Farmer	4	4More	300	11more	4	50More	8	10less	8	10less	5	1.1More	1.1More	1	1	0	1	1	1	1	340	Medium	Exotic	Cage	Commercial	0	None	0	0	0	0	0	0	Experience	0	5.5	2.5hto3.5h
Pig	DN	THONG NHAT	Male	52	30-59	Secondary	SeLower	1	Farmer	5	4More	NA	NA	4	50More	20	11More	20	11More	7	1.1More	1.1More	1	1	1	1	1	0	1	89	Medium	Exotic	Cage	Commercial	0	None	NA	NA	NA	NA	NA	NA	NA	0	2.5	1.5hto2h
Pig	DN	THONG NHAT	Male	40	30-59	Col-Higher	HiAbove	0	Worker	3	3Less	360	11more	1	49Less	7	10less	7	10less	3	1.1More	1.1More	1	1	1	1	0	1	1	5	Small	Local	Cage	Commercial	1	One	1	1	0	0	1	1	Morethan2	1	5.5	2.5hto3.5h
Pig	DN	THONG NHAT	Female	53	30-59	Pri-lower	SeLower	0	Housewife	4	4More	60	5-10mil	2	49Less	20	11More	7	10less	2	1.1More	1.1More	1	1	1	1	1	1	1	86	Medium	Local	Cage	Commercial	1	One	NA	NA	NA	NA	NA	NA	NA	0	1.5	1.0horless
Pig	DN	THONG NHAT	Female	55	30-59	Secondary	SeLower	1	Farmer	4	4More	NA	NA	2	49Less	30	11More	30	11More	4	1.1More	1.1More	1	1	0	1	1	1	1	42	Small	Exotic	Cage	Commercial	0	None	0	1	0	0	0	0	One	1	1.5	1.0horless
Pig	DN	THONG NHAT	Female	49	30-59	Secondary	SeLower	1	Farmer	4	4More	100	5-10mil	3	50More	18	11More	18	11More	6	1.1More	1.1More	1	0	1	1	1	0	1	53	Medium	Exotic	Cage	Commercial	1	One	1	0	0	0	1	0	Two	1	2.5	1.5hto2h
Pig	DN	THONG NHAT	Male	49	30-59	Secondary	SeLower	1	Farmer	6	4More	200	5-10mil	2	49Less	25	11More	25	11More	1	1.0Less	1.0Less	1	1	1	1	1	0	1	100	Medium	Exotic	Cage	Commercial	1	One	NA	NA	NA	NA	NA	NA	NA	1	7	4.0hto6h
Pig	DN	THONG NHAT	Female	45	30-59	Secondary	SeLower	1	Farmer	7	4More	100	5-10mil	2	49Less	20	11More	20	11More	1	1.0Less	1.0Less	1	1	1	1	1	0	1	78	Medium	Local	Cage	Commercial	1	One	NA	NA	NA	NA	NA	NA	NA	1	3.5	2.5hto3.5h
Pig	DN	THONG NHAT	Female	46	30-59	Secondary	SeLower	1	Farmer	6	4More	100	5-10mil	3	50More	10	10less	10	10less	5	1.1More	1.1More	1	1	1	1	1	0	1	40	Small	Exotic	Cage	Commercial	1	One	NA	NA	NA	NA	NA	NA	NA	0	3.5	2.5hto3.5h
Pig	DN	THONG NHAT	Female	28	<30	HighSch	HiAbove	1	Farmer	6	4More	180	5-10mil	2	49Less	4	10less	4	10less	2	1.1More	1.1More	1	1	1	1	1	0	1	80	Medium	Local	Cage	Commercial	1	One	0	0	0	0	1	0	One	1	5	4.0hto6h
Pig	DN	THONG NHAT	Male	51	30-59	Secondary	SeLower	1	Farmer	4	4More	100	5-10mil	3	50More	5	10less	5	10less	2	1.1More	1.1More	1	0	0	1	0	0	1	23	Small	Exotic	Cage	Commercial	3	Two-More	0	0	0	0	1	0	One	1	1.5	1.0horless
Pig	DN	THONG NHAT	Male	26	<30	Col-Higher	HiAbove	1	Farmer	8	4More	NA	NA	3	50More	4	10less	4	10less	5	1.1More	1.1More	1	1	0	1	1	0	1	61	Medium	Both	Cage	Commercial-Swill	1	One	0	0	0	0	0	0	Experience	0	7.5	4.0hto6h
Pig	DN	THONG NHAT	Male	57	30-59	HighSch	HiAbove	1	Farmer	2	3Less	200	5-10mil	1	49Less	30	11More	30	11More	2	1.1More	1.1More	0	0	0	0	0	0	1	110	Medium	Exotic	Cage	Commercial	2	Two-More	0	0	0	0	0	0	Experience	1	5.5	2.5hto3.5h
Pig	DN	THONG NHAT	Female	40	30-59	Secondary	SeLower	1	Farmer	3	3Less	150	5-10mil	3	50More	8	10less	8	10less	3	1.1More	1.1More	1	0	1	1	1	0	0	79	Medium	Local	Cage	Commercial	2	Two-More	0	0	0	0	1	0	One	1	2	1.0horless
Pig	DN	THONG NHAT	Female	45	30-59	HighSch	HiAbove	1	Farmer	3	3Less	200	5-10mil	2	49Less	12	11More	12	11More	2	1.1More	1.1More	1	1	0	1	0	0	0	146	Medium	Local	Cage	Commercial	1	One	0	1	0	0	0	1	Two	1	5.5	2.5hto3.5h
Pig	DN	THONG NHAT	Male	53	30-59	Secondary	SeLower	0	Retire	7	4More	NA	NA	1	49Less	3	10less	3	10less	1.5	1.1More	1.1More	1	1	1	1	0	1	1	11	Small	Local	Cage	Commercial-Swill	0	None	NA	NA	NA	NA	NA	NA	NA	0	3.5	2.5hto3.5h
Pig	DN	THONG NHAT	Male	53	30-59	Secondary	SeLower	0	Other	9	4More	600	11more	1	49Less	20	11More	1	10less	1	1.0Less	1.0Less	0	1	0	1	1	1	1	35	Small	Exotic	Cage	Commercial-Swill	2	Two-More	1	1	0	1	1	0	Morethan2	0	1.5	1.0horless
Pig	DN	THONG NHAT	Female	41	30-59	Pri-lower	SeLower	1	Farmer	5	4More	NA	NA	4	50More	10	10less	10	10less	3	1.1More	1.1More	1	1	1	1	1	0	1	72	Medium	Exotic	Cage	Commercial	2	Two-More	NA	NA	NA	NA	NA	NA	NA	1	1.5	1.0horless
Pig	DN	THONG NHAT	Female	29	<30	HighSch	HiAbove	1	Farmer	3	3Less	NA	NA	3	50More	4	10less	4	10less	5	1.1More	1.1More	0	1	0	1	1	0	0	69	Medium	Exotic	Cage	Mix	2	Two-More	1	0	0	0	1	0	Two	1	1.5	1.0horless
Pig	DN	THONG NHAT	Male	41	30-59	Secondary	SeLower	0	Other	4	4More	NA	NA	1	49Less	19	11More	16	11More	4	1.1More	1.1More	1	1	1	1	1	0	0	126	Medium	Exotic	Cage	Commercial	0	None	NA	NA	NA	NA	NA	NA	NA	1	7.5	4.0hto6h
Pig	DN	THONG NHAT	Female	55	30-59	HighSch	HiAbove	1	Farmer	3	3Less	50	4.9milless	2	49Less	20	11More	20	11More	1	1.0Less	1.0Less	1	1	1	0	1	0	1	47	Small	Exotic	Cage	Commercial	1	One	1	0	0	1	0	0	Two	1	7	4.0hto6h
Pig	DN	THONG NHAT	Male	55	30-59	HighSch	HiAbove	1	Farmer	2	3Less	250	11more	2	49Less	20	11More	11	11More	3	1.1More	1.1More	1	1	1	1	1	0	1	480	Medium	Exotic	Cage	Commercial	0	None	NA	NA	NA	NA	NA	NA	NA	0	5.5	2.5hto3.5h
Pig	DN	THONG NHAT	Female	67	>59	Pri-lower	SeLower	0	Other	7	4More	300	11more	2	49Less	25	11More	25	11More	2	1.1More	1.1More	1	1	1	0	1	0	1	51	Medium	Local	Cage	Commercial	1	One	NA	NA	NA	NA	NA	NA	NA	1	9	6.0habove
Pig	DN	THONG NHAT	Female	49	30-59	Secondary	SeLower	1	Farmer	5	4More	100	5-10mil	2	49Less	30	11More	30	11More	5	1.1More	1.1More	1	1	0	1	1	1	0	111	Medium	Exotic	Cage	Commercial	0	None	1	0	0	1	1	0	Morethan2	1	9	6.0habove
Pig	DN	THONG NHAT	Female	47	30-59	HighSch	HiAbove	1	Farmer	4	4More	50	4.9milless	2	49Less	20	11More	20	11More	3	1.1More	1.1More	1	1	1	1	1	0	1	40	Small	Exotic	Cage	Commercial	1	One	1	0	0	0	0	0	One	0	4	2.5hto3.5h
Pig	DN	THONG NHAT	Female	61	>59	Pri-lower	SeLower	1	Farmer	6	4More	80	5-10mil	3	50More	20	11More	20	11More	7	1.1More	1.1More	1	1	0	1	1	0	1	55	Medium	Local	Cage	Commercial	2	Two-More	1	1	0	0	1	0	Morethan2	1	8	6.0habove
Pig	DN	THONG NHAT	Female	52	30-59	Secondary	SeLower	1	Farmer	4	4More	200	5-10mil	2	49Less	20	11More	20	11More	6	1.1More	1.1More	1	0	1	1	0	0	1	310	Medium	Local	Cage	Commercial	1	One	1	0	0	0	0	0	One	1	2.5	1.5hto2h
Chicken	BG	YEN THE	Female	51	30-59	HighSch	HiAbove	1	Farmer	3	3Less	120	5-10mil	3	50More	15	11More	15	11More	1	1.0Less	1.0Less	0	0	0	0	1	0	1	2000	Medium	Exotic	Free	Commercial	2	Two-More	1	0	0	1	1	0	Morethan2	0	2.5	1.5hto2h
Chicken	BG	YEN THE	Male	47	30-59	HighSch	HiAbove	0	Other	4	4More	200	5-10mil	2	49Less	15	11More	15	11More	3	1.1More	1.1More	1	1	0	0	0	0	1	1000	Medium	Local	Both	Commercial	4	Two-More	0	0	0	1	0	0	One	0	2.5	1.5hto2h
Chicken	BG	YEN THE	Male	41	30-59	Secondary	SeLower	1	Farmer	5	4More	100	5-10mil	2	49Less	10	10less	20	11More	2	1.1More	1.1More	1	1	1	1	1	1	1	1000	Medium	Both	Both	Commercial	2	Two-More	0	0	0	0	0	0	Experience	1	1.5	1.0horless
Chicken	BG	YEN THE	Male	47	30-59	HighSch	HiAbove	1	Farmer	2	3Less	55	4.9milless	3	50More	25	11More	5	10less	2	1.1More	1.1More	1	0	1	1	1	1	1	900	Medium	Exotic	Both	Commercial	3	Two-More	0	0	0	0	1	0	One	0	7	4.0hto6h
Chicken	BG	YEN THE	Male	45	30-59	Col-Higher	HiAbove	1	Farmer	6	4More	140	5-10mil	4	50More	20	11More	20	11More	3	1.1More	1.1More	1	1	0	0	1	1	0	2000	Medium	Exotic	Free	Commercial	2	Two-More	0	0	0	0	0	0	Experience	1	10	6.0habove
Chicken	BG	YEN THE	Female	46	30-59	HighSch	HiAbove	1	Farmer	2	3Less	40	4.9milless	2	49Less	20	11More	10	10less	0.1	1.0Less	1.0Less	1	1	0	1	1	0	1	1050	Medium	Local	Free	Commercial	3	Two-More	0	0	0	0	1	0	One	1	3.5	2.5hto3.5h
Chicken	BG	YEN THE	Female	52	30-59	Secondary	SeLower	0	Other	2	3Less	25	4.9milless	3	50More	10	10less	10	10less	0.1	1.0Less	1.0Less	1	1	0	1	1	1	1	200	Medium	Local	Free	Commercial	4	Two-More	1	0	0	1	0	0	Two	1	3.5	2.5hto3.5h
Chicken	BG	YEN THE	Female	64	>59	HighSch	HiAbove	1	Farmer	8	4More	70	5-10mil	3	50More	13	11More	13	11More	0.1	1.0Less	1.0Less	1	1	0	1	1	1	0	0	Small	Exotic	Free	Commercial	3	Two-More	0	1	1	0	0	0	Two	1	3.5	2.5hto3.5h
Chicken	BG	YEN THE	Female	68	>59	HighSch	HiAbove	0	Private	1	3Less	20	4.9milless	2	49Less	36	11More	36	11More	0.5	1.0Less	1.0Less	1	1	1	1	1	1	1	40	Small	Both	Both	Commercial-Swill	2	Two-More	1	0	1	1	1	0	Morethan2	0	1.5	1.0horless
Chicken	BG	YEN THE	Male	39	30-59	Secondary	SeLower	1	Farmer	5	4More	100	5-10mil	2	49Less	15	11More	13	11More	0.5	1.0Less	1.0Less	1	0	0	0	0	0	1	1000	Medium	Local	Free	Commercial	2	Two-More	0	0	0	0	1	0	One	1	2.5	1.5hto2h
Chicken	BG	YEN THE	Male	36	30-59	HighSch	HiAbove	1	Farmer	4	4More	80	5-10mil	4	50More	10	10less	10	10less	0.5	1.0Less	1.0Less	0	0	0	1	0	0	1	1000	Medium	Both	Free	Commercial	3	Two-More	1	0	1	1	1	0	Morethan2	1	9	6.0habove
Chicken	BG	YEN THE	Male	50	30-59	Pri-lower	SeLower	1	Farmer	3	3Less	45	4.9milless	4	50More	15	11More	15	11More	1.5	1.1More	1.1More	1	1	0	1	1	1	0	4500	Medium	Exotic	Both	Commercial	3	Two-More	0	0	0	1	0	0	One	0	2.5	1.5hto2h
Chicken	BG	YEN THE	Male	53	30-59	HighSch	HiAbove	1	Farmer	2	3Less	100	5-10mil	4	50More	10	10less	10	10less	1	1.0Less	1.0Less	0	0	0	1	1	1	1	2010	Medium	Exotic	Both	Commercial	2	Two-More	1	0	0	1	1	0	Morethan2	1	14	6.0habove
Chicken	BG	YEN THE	Male	45	30-59	Secondary	SeLower	1	Farmer	4	4More	100	5-10mil	3	50More	10	10less	10	10less	1	1.0Less	1.0Less	1	1	1	1	1	1	1	1000	Medium	Local	Both	Commercial	2	Two-More	1	0	0	0	0	0	One	0	2.5	1.5hto2h
Chicken	BG	YEN THE	Male	70	>59	Secondary	SeLower	1	Farmer	2	3Less	40	4.9milless	1	49Less	20	11More	10	10less	0.5	1.0Less	1.0Less	1	1	0	1	1	1	1	110	Medium	Exotic	Free	Mix	2	Two-More	0	0	0	0	0	0	Experience	0	10	4.0hto6h
Chicken	BG	YEN THE	Female	36	30-59	Col-Higher	HiAbove	1	Farmer	3	3Less	84	5-10mil	3	50More	5	10less	5	10less	4	1.1More	1.1More	1	1	1	1	1	0	0	500	Medium	Local	Free	Commercial	5	Two-More	0	0	0	0	1	0	One	0	8.5	4.0hto6h
Chicken	BG	YEN THE	Male	50	30-59	HighSch	HiAbove	1	Farmer	3	3Less	36	4.9milless	3	50More	8	10less	8	10less	2	1.1More	1.1More	1	0	1	1	1	0	1	1000	Medium	Exotic	Free	Mix	4	Two-More	1	0	0	1	1	0	Morethan2	0	2.5	1.5hto2h
Chicken	BG	YEN THE	Male	45	30-59	HighSch	HiAbove	1	Farmer	3	3Less	70	5-10mil	4	50More	8	10less	8	10less	1	1.0Less	1.0Less	1	0	0	1	1	0	0	800	Medium	Exotic	Free	Mix	4	Two-More	1	1	0	1	1	0	Morethan2	0	9	6.0habove
Chicken	BG	YEN THE	Female	41	30-59	Pri-lower	SeLower	1	Farmer	6	4More	30	4.9milless	2	49Less	10	10less	10	10less	0.2	1.0Less	1.0Less	1	1	1	1	1	1	1	2000	Medium	Both	Free	Commercial	2	Two-More	0	0	0	0	1	0	One	1	3.5	2.5hto3.5h
Chicken	BG	YEN THE	Female	58	30-59	Secondary	SeLower	0	Other	3	3Less	50	4.9milless	2	49Less	12	11More	2	10less	0.3	1.0Less	1.0Less	1	1	1	0	0	0	1	50	Small	Local	Free	Commercial	1	One	1	0	0	0	0	0	One	1	2.5	1.5hto2h
Chicken	BG	YEN THE	Female	38	30-59	Secondary	SeLower	1	Farmer	4	4More	35	4.9milless	2	49Less	5	10less	4	10less	0.5	1.0Less	1.0Less	1	1	1	1	1	1	1	40	Small	Local	Free	Commercial	1	One	0	0	0	0	1	0	One	0	1.5	1.0horless
Chicken	BG	YEN THE	Female	41	30-59	Secondary	SeLower	1	Farmer	5	4More	100	5-10mil	4	50More	10	10less	10	10less	0.5	1.0Less	1.0Less	1	1	0	1	1	1	0	500	Medium	Exotic	Free	Commercial	2	Two-More	1	0	0	0	0	0	One	1	5.5	2.5hto3.5h
Chicken	BG	YEN THE	Male	48	30-59	HighSch	HiAbove	1	Farmer	2	3Less	480	11more	4	50More	9	10less	9	10less	1	1.0Less	1.0Less	1	1	1	0	0	0	1	3200	Medium	Exotic	Free	Commercial	2	Two-More	1	0	0	1	0	0	Two	1	7	4.0hto6h
Chicken	BG	YEN THE	Female	39	30-59	Pri-lower	SeLower	1	Farmer	4	4More	40	4.9milless	4	50More	10	10less	7	10less	1.5	1.1More	1.1More	1	0	1	1	1	0	1	600	Medium	Local	Free	Commercial	5	Two-More	0	0	0	0	1	0	One	0	7	4.0hto6h
Chicken	BG	YEN THE	Female	55	30-59	HighSch	HiAbove	1	Farmer	2	3Less	70	5-10mil	4	50More	30	11More	8	10less	1.5	1.1More	1.1More	1	1	1	1	1	1	1	500	Medium	Exotic	Free	Commercial	3	Two-More	0	0	0	0	0	0	Experience	1	1.5	1.0horless
Chicken	BG	YEN THE	Male	56	30-59	HighSch	HiAbove	1	Farmer	2	3Less	300	11more	2	49Less	15	11More	15	11More	1.5	1.1More	1.1More	1	1	1	1	1	1	1	3000	Medium	Exotic	Both	Commercial	5	Two-More	1	0	0	1	1	0	Morethan2	0	6	4.0hto6h
Chicken	BG	YEN THE	Female	47	30-59	Secondary	SeLower	1	Farmer	3	3Less	40	4.9milless	4	50More	11	11More	11	11More	1	1.0Less	1.0Less	1	1	1	1	1	1	1	700	Medium	Exotic	Both	Commercial	3	Two-More	1	0	0	0	0	0	One	0	2.5	1.5hto2h
Chicken	BG	YEN THE	Male	46	30-59	Secondary	SeLower	1	Farmer	4	4More	8	4.9milless	4	50More	10	10less	10	10less	1	1.0Less	1.0Less	1	1	0	1	1	1	1	4000	Medium	Both	Free	Commercial	0	None	1	0	0	1	1	0	Morethan2	1	5	4.0hto6h
Chicken	BG	YEN THE	Male	58	30-59	HighSch	HiAbove	1	Farmer	5	4More	100	5-10mil	2	49Less	10	10less	10	10less	0.5	1.0Less	1.0Less	1	1	1	1	1	1	1	1750	Medium	Exotic	Free	Commercial	3	Two-More	1	0	0	1	0	0	Two	0	1.5	1.0horless
Chicken	BG	YEN THE	Male	48	30-59	Secondary	SeLower	1	Farmer	5	4More	150	5-10mil	3	50More	12	11More	12	11More	1	1.0Less	1.0Less	0	1	0	1	0	1	1	3000	Medium	Exotic	Free	Commercial	3	Two-More	1	0	0	1	1	0	Morethan2	1	2.5	1.5hto2h
Chicken	BG	YEN THE	Female	40	30-59	HighSch	HiAbove	1	Farmer	5	4More	100	5-10mil	4	50More	15	11More	15	11More	1	1.0Less	1.0Less	1	0	0	1	1	0	0	3000	Medium	Local	Both	Commercial	3	Two-More	1	0	1	1	1	0	Morethan2	1	3	2.5hto3.5h
Chicken	BG	YEN THE	Female	57	30-59	HighSch	HiAbove	0	Retire	2	3Less	80	5-10mil	1	49Less	30	11More	30	11More	0.5	1.0Less	1.0Less	0	0	0	1	1	1	1	19	Small	Exotic	Cage	Commercial-Swill	1	One	1	1	0	1	1	0	Morethan2	0	12	6.0habove
Chicken	BG	HIEP HOA	Male	60	>59	Col-Higher	HiAbove	0	Other	2	3Less	40	4.9milless	2	49Less	20	11More	20	11More	0.7	1.0Less	1.0Less	1	1	1	1	0	1	1	300	Medium	Both	Free	Commercial	2	Two-More	0	0	0	0	1	0	One	0	3.5	2.5hto3.5h
Chicken	BG	HIEP HOA	Female	41	30-59	Secondary	SeLower	1	Farmer	5	4More	100	5-10mil	4	50More	3	10less	3	10less	1	1.0Less	1.0Less	1	0	0	1	1	0	1	100	Medium	Exotic	Free	Mix	3	Two-More	1	0	0	1	0	0	Two	0	0.5	1.0horless
Chicken	BG	HIEP HOA	Male	58	30-59	Secondary	SeLower	1	Farmer	7	4More	NA	NA	2	49Less	12	11More	12	11More	0.1	1.0Less	1.0Less	0	1	0	1	1	0	1	1000	Medium	Both	Both	Commercial	2	Two-More	0	0	0	0	0	0	Experience	0	2.5	1.5hto2h
Chicken	BG	HIEP HOA	Male	33	30-59	Col-Higher	HiAbove	1	Farmer	4	4More	180	5-10mil	4	50More	3	10less	3	10less	1	1.0Less	1.0Less	0	0	0	1	0	1	0	6000	Medium	Exotic	Both	Commercial	2	Two-More	1	1	0	1	1	0	Morethan2	0	8.5	4.0hto6h
Chicken	BG	HIEP HOA	Male	39	30-59	Secondary	SeLower	1	Farmer	7	4More	100	5-10mil	3	50More	20	11More	15	11More	2	1.1More	1.1More	1	1	0	1	0	0	1	160	Medium	Local	Free	Commercial-Swill	2	Two-More	1	1	1	1	0	1	Morethan2	0	14	6.0habove
Chicken	BG	HIEP HOA	Male	57	30-59	Secondary	SeLower	1	Farmer	5	4More	340	11more	4	50More	15	11More	15	11More	0.7	1.0Less	1.0Less	1	1	1	1	1	0	1	1000	Medium	Exotic	Both	Commercial	3	Two-More	1	0	0	1	1	0	Morethan2	0	2.5	1.5hto2h
Chicken	BG	HIEP HOA	Male	48	30-59	Secondary	SeLower	1	Farmer	5	4More	100	5-10mil	3	50More	5	10less	5	10less	0.5	1.0Less	1.0Less	1	1	1	1	1	0	1	2000	Medium	Exotic	Both	Commercial	2	Two-More	0	0	0	0	0	0	Experience	0	3	2.5hto3.5h
Chicken	BG	HIEP HOA	Male	33	30-59	HighSch	HiAbove	1	Farmer	5	4More	50	4.9milless	3	50More	7	10less	7	10less	2	1.1More	1.1More	1	1	1	1	1	0	1	1500	Medium	Exotic	Both	Commercial	1	One	1	0	0	1	0	0	Two	1	2.5	1.5hto2h
Chicken	BG	HIEP HOA	Female	59	30-59	Secondary	SeLower	1	Farmer	7	4More	100	5-10mil	2	49Less	8	10less	8	10less	0.5	1.0Less	1.0Less	1	1	0	1	1	0	1	400	Medium	Local	Both	Commercial	2	Two-More	0	0	0	0	1	0	One	0	1.5	1.0horless
Chicken	BG	HIEP HOA	Male	43	30-59	Secondary	SeLower	1	Farmer	4	4More	300	11more	4	50More	15	11More	9	10less	0.5	1.0Less	1.0Less	1	0	1	0	0	1	1	2300	Medium	Exotic	Both	Commercial	3	Two-More	0	0	0	1	1	0	Two	0	4	1.5hto2h
Chicken	BG	HIEP HOA	Male	51	30-59	HighSch	HiAbove	1	Farmer	6	4More	50	4.9milless	3	50More	10	10less	10	10less	1	1.0Less	1.0Less	1	1	1	1	1	1	1	700	Medium	Exotic	Both	Commercial	2	Two-More	NA	NA	NA	NA	NA	NA	NA	1	3	2.5hto3.5h
Chicken	BG	HIEP HOA	Male	38	30-59	HighSch	HiAbove	1	Farmer	5	4More	50	4.9milless	4	50More	11	11More	11	11More	1	1.0Less	1.0Less	0	0	0	1	1	1	1	800	Medium	Exotic	Both	Commercial	3	Two-More	1	0	1	1	1	0	Morethan2	0	1.5	1.0horless
Chicken	BG	HIEP HOA	Female	62	>59	Secondary	SeLower	1	Farmer	3	3Less	100	5-10mil	4	50More	15	11More	10	10less	1	1.0Less	1.0Less	0	1	0	1	1	0	0	1500	Medium	Local	Free	Commercial	3	Two-More	0	0	0	0	0	0	Experience	0	4	2.5hto3.5h
Chicken	BG	HIEP HOA	Male	42	30-59	Pri-lower	SeLower	1	Farmer	7	4More	50	4.9milless	3	50More	20	11More	20	11More	2	1.1More	1.1More	0	1	0	1	1	1	1	3000	Medium	Exotic	Both	Commercial	4	Two-More	0	0	0	0	1	0	One	1	1.5	1.5hto2h
Chicken	BG	HIEP HOA	Female	58	30-59	Secondary	SeLower	1	Farmer	1	3Less	80	5-10mil	4	50More	20	11More	20	11More	0.5	1.0Less	1.0Less	0	1	0	1	1	1	1	200	Medium	Exotic	Both	Commercial	0	None	0	0	0	1	1	0	Two	0	1.5	1.5hto2h
Chicken	BG	HIEP HOA	Female	55	30-59	Pri-lower	SeLower	1	Farmer	3	3Less	150	5-10mil	2	49Less	12	11More	12	11More	0.4	1.0Less	1.0Less	0	1	1	0	1	0	0	100	Medium	Local	Free	Commercial	4	Two-More	NA	NA	NA	NA	NA	NA	NA	0	6	4.0hto6h
Chicken	BG	HIEP HOA	Female	50	30-59	Secondary	SeLower	1	Farmer	2	3Less	70	5-10mil	4	50More	30	11More	6	10less	0.2	1.0Less	1.0Less	0	1	0	1	1	0	1	1000	Medium	Exotic	Free	Commercial	2	Two-More	0	0	0	0	0	0	Experience	1	8.5	4.0hto6h
Chicken	BG	HIEP HOA	Female	54	30-59	Secondary	SeLower	0	Other	2	3Less	24	4.9milless	2	49Less	20	11More	10	10less	0.5	1.0Less	1.0Less	1	1	0	1	1	1	1	500	Medium	Exotic	Both	Commercial	3	Two-More	0	0	0	1	0	0	One	0	0.5	1.0horless
Chicken	BG	HIEP HOA	Male	45	30-59	Secondary	SeLower	1	Farmer	4	4More	200	5-10mil	2	49Less	12	11More	10	10less	1	1.0Less	1.0Less	1	0	0	1	1	0	1	700	Medium	Local	Both	Commercial	1	One	1	0	0	0	0	0	One	1	4	2.5hto3.5h
Chicken	BG	HIEP HOA	Male	55	30-59	Secondary	SeLower	1	Farmer	3	3Less	55	4.9milless	3	50More	12	11More	8	10less	0.5	1.0Less	1.0Less	1	1	1	1	1	1	1	250	Medium	Local	Free	Mix	4	Two-More	NA	NA	NA	NA	NA	NA	NA	1	6	4.0hto6h
Chicken	BG	HIEP HOA	Female	38	30-59	Secondary	SeLower	1	Farmer	4	4More	100	5-10mil	4	50More	12	11More	12	11More	0.5	1.0Less	1.0Less	0	1	1	1	1	0	1	1400	Medium	Both	Both	Commercial	4	Two-More	0	0	0	1	1	0	Two	1	1.5	1.5hto2h
Chicken	BG	HIEP HOA	Male	49	30-59	Secondary	SeLower	1	Farmer	4	4More	150	5-10mil	2	49Less	14	11More	14	11More	1	1.0Less	1.0Less	0	1	0	1	1	1	0	3500	Medium	Exotic	Cage	Commercial	2	Two-More	0	0	0	0	0	0	Experience	0	2.5	1.5hto2h
Chicken	BG	HIEP HOA	Female	48	30-59	Pri-lower	SeLower	1	Farmer	2	3Less	60	5-10mil	2	49Less	7	10less	7	10less	0.5	1.0Less	1.0Less	1	1	1	1	1	1	1	150	Medium	Exotic	Free	Commercial	1	One	0	0	0	1	0	0	One	0	4	2.5hto3.5h
Chicken	BG	HIEP HOA	Male	49	30-59	HighSch	HiAbove	1	Farmer	4	4More	100	5-10mil	3	50More	20	11More	20	11More	1	1.0Less	1.0Less	1	1	1	1	1	0	1	500	Medium	Exotic	Both	Commercial	1	One	1	0	0	0	0	0	One	0	1.5	1.5hto2h
Chicken	BG	HIEP HOA	Female	65	>59	Col-Higher	HiAbove	1	Farmer	4	4More	NA	NA	88	NA	10	10less	10	10less	0.5	1.0Less	1.0Less	1	1	1	1	1	0	1	380	Medium	NA	Both	Commercial	4	Two-More	0	0	0	0	0	0	Experience	1	1	1.0horless
Chicken	BG	HIEP HOA	Male	53	30-59	Secondary	SeLower	1	Farmer	8	4More	100	5-10mil	4	50More	17	11More	15	11More	1	1.0Less	1.0Less	1	1	1	1	0	1	1	200	Medium	Exotic	Free	Mix	3	Two-More	NA	NA	NA	NA	NA	NA	NA	0	6	4.0hto6h
Chicken	BG	HIEP HOA	Male	54	30-59	Secondary	SeLower	1	Farmer	5	4More	40	4.9milless	3	50More	30	11More	30	11More	0.2	1.0Less	1.0Less	0	1	0	1	1	1	1	180	Medium	Exotic	Both	Commercial-Swill	3	Two-More	1	0	0	0	1	0	Two	0	1.5	1.5hto2h
Chicken	BG	HIEP HOA	Female	58	30-59	HighSch	HiAbove	1	Farmer	7	4More	150	5-10mil	2	49Less	6	10less	6	10less	0.2	1.0Less	1.0Less	1	1	1	1	1	1	1	100	Medium	Exotic	Free	Commercial-Swill	2	Two-More	NA	NA	NA	NA	NA	NA	NA	0	3	2.5hto3.5h
Chicken	BG	HIEP HOA	Male	58	30-59	Secondary	SeLower	1	Farmer	4	4More	40	4.9milless	3	50More	15	11More	15	11More	1	1.0Less	1.0Less	1	1	0	1	1	1	1	500	Medium	Exotic	Both	Commercial	0	None	0	0	0	0	1	0	One	1	2.5	1.5hto2h
Chicken	BG	HIEP HOA	Male	30	30-59	HighSch	HiAbove	1	Farmer	6	4More	25	4.9milless	2	49Less	14	11More	8	10less	1	1.0Less	1.0Less	1	0	1	1	1	1	1	400	Medium	Exotic	Both	Commercial	1	One	0	1	0	1	0	0	Two	1	1.5	1.0horless
Chicken	BG	HIEP HOA	Male	38	30-59	Secondary	SeLower	1	Farmer	5	4More	40	4.9milless	3	50More	10	10less	10	10less	0.5	1.0Less	1.0Less	1	1	1	1	1	1	1	200	Medium	Local	Both	Commercial-Swill	2	Two-More	1	0	0	0	1	0	Two	0	2.5	1.5hto2h
Chicken	BG	HIEP HOA	Male	54	30-59	Secondary	SeLower	1	Farmer	6	4More	150	5-10mil	3	50More	15	11More	15	11More	2	1.1More	1.1More	0	0	0	1	1	0	1	500	Medium	Both	Both	Mix	0	None	1	0	0	1	1	1	Morethan2	0	10	6.0habove
Chicken	BG	HIEP HOA	Male	65	>59	HighSch	HiAbove	0	Other	3	3Less	100	5-10mil	4	50More	17	11More	17	11More	0.5	1.0Less	1.0Less	1	1	1	1	1	0	1	100	Medium	Exotic	Free	Commercial-Swill	1	One	0	0	0	1	1	0	Two	1	1.5	1.0horless
Chicken	BG	HIEP HOA	Male	52	30-59	HighSch	HiAbove	1	Farmer	4	4More	70	5-10mil	2	49Less	7	10less	7	10less	1	1.0Less	1.0Less	0	0	1	1	1	0	1	500	Medium	Exotic	Both	Commercial-Swill	0	None	1	0	1	0	0	0	Two	1	3.5	2.5hto3.5h
Chicken	PT	PHU NINH	Male	43	30-59	Secondary	SeLower	1	Farmer	5	4More	50	4.9milless	2	49Less	7	10less	7	10less	1	1.0Less	1.0Less	1	0	1	1	0	1	1	2000	Medium	Exotic	Cage	Commercial	0	None	0	0	0	0	0	0	Experience	0	1.5	1.0horless
Chicken	PT	PHU NINH	Female	36	30-59	Secondary	SeLower	0	Other	5	4More	60	5-10mil	2	49Less	7	10less	2	10less	2	1.1More	1.1More	1	1	1	1	1	0	1	50	Small	Both	Both	Mix	1	One	1	0	0	0	0	0	One	0	2.5	1.5hto2h
Chicken	PT	PHU NINH	Female	28	<30	Secondary	SeLower	1	Farmer	4	4More	70	5-10mil	3	50More	6	10less	6	10less	1	1.0Less	1.0Less	1	1	1	1	1	0	1	100	Medium	Local	Both	Commercial-Swill	2	Two-More	0	0	0	0	1	0	One	1	0.5	1.0horless
Chicken	PT	PHU NINH	Male	60	>59	Secondary	SeLower	0	Free	3	3Less	60	5-10mil	2	49Less	30	11More	30	11More	0.5	1.0Less	1.0Less	1	1	1	1	1	0	1	10	Small	Local	Free	Commercial-Swill	4	Two-More	NA	NA	NA	NA	NA	NA	NA	0	1.5	1.5hto2h
Chicken	PT	PHU NINH	Female	55	30-59	Secondary	SeLower	1	Farmer	7	4More	100	5-10mil	3	50More	7	10less	7	10less	2	1.1More	1.1More	1	1	1	1	1	0	1	2000	Medium	Local	Free	Commercial	2	Two-More	1	0	0	1	1	0	Morethan2	1	4	2.5hto3.5h
Chicken	PT	PHU NINH	Male	42	30-59	Secondary	SeLower	1	Farmer	5	4More	100	5-10mil	4	50More	10	10less	5	10less	3	1.1More	1.1More	1	1	1	0	0	0	1	1500	Medium	Local	Free	Commercial	1	One	0	0	0	0	1	1	Two	1	8.5	4.0hto6h
Chicken	PT	PHU NINH	Male	31	30-59	HighSch	HiAbove	1	Farmer	4	4More	50	4.9milless	2	49Less	3	10less	3	10less	1	1.0Less	1.0Less	1	0	1	1	0	1	1	30	Small	Local	Free	Commercial	3	Two-More	0	0	0	0	1	0	One	1	10	6.0habove
Chicken	PT	PHU NINH	Male	42	30-59	Secondary	SeLower	0	Free	4	4More	60	5-10mil	3	50More	5	10less	4	10less	3	1.1More	1.1More	0	1	0	0	1	0	1	500	Medium	Local	Both	Commercial-Swill	3	Two-More	1	1	1	0	1	0	Morethan2	1	6	4.0hto6h
Chicken	PT	PHU NINH	Female	35	30-59	Secondary	SeLower	1	Farmer	6	4More	50	4.9milless	3	50More	12	11More	12	11More	2	1.1More	1.1More	1	1	1	1	1	1	1	300	Medium	Exotic	Both	Commercial	2	Two-More	NA	NA	NA	NA	NA	NA	NA	0	1.5	1.5hto2h
Chicken	PT	PHU NINH	Female	58	30-59	Secondary	SeLower	1	Farmer	5	4More	100	5-10mil	2	49Less	7	10less	3	10less	1	1.0Less	1.0Less	1	1	1	1	1	1	1	500	Medium	Exotic	Both	Commercial	0	None	NA	NA	NA	NA	NA	NA	NA	0	3	2.5hto3.5h
Chicken	PT	PHU NINH	Female	56	30-59	Secondary	SeLower	0	Other	2	3Less	80	5-10mil	4	50More	37	11More	37	11More	1	1.0Less	1.0Less	1	1	0	1	1	1	1	100	Medium	Exotic	Both	Commercial-Swill	3	Two-More	0	0	0	0	1	0	One	0	3	2.5hto3.5h
Chicken	PT	PHU NINH	Male	52	30-59	Secondary	SeLower	1	Farmer	3	3Less	60	5-10mil	1	49Less	6	10less	6	10less	2	1.1More	1.1More	0	1	1	1	1	0	1	50	Small	Local	Both	Commercial	2	Two-More	NA	NA	NA	NA	NA	NA	NA	1	1.5	1.5hto2h
Chicken	PT	PHU NINH	Female	55	30-59	HighSch	HiAbove	0	Other	4	4More	70	5-10mil	2	49Less	15	11More	5	10less	1	1.0Less	1.0Less	1	1	1	1	1	0	1	150	Medium	Local	Free	Mix	1	One	NA	NA	NA	NA	NA	NA	NA	0	2.5	1.5hto2h
Chicken	PT	PHU NINH	Female	49	30-59	Secondary	SeLower	1	Farmer	2	3Less	NA	NA	3	50More	30	11More	20	11More	3	1.1More	1.1More	1	1	1	0	1	1	1	65	Small	Exotic	Free	Commercial-Swill	0	None	NA	NA	NA	NA	NA	NA	NA	0	1.5	1.0horless
Chicken	PT	PHU NINH	Female	32	30-59	Secondary	SeLower	1	Farmer	4	4More	120	5-10mil	3	50More	10	10less	10	10less	1	1.0Less	1.0Less	1	1	1	1	1	1	1	100	Medium	Local	Both	Mix	3	Two-More	0	0	0	0	1	0	One	0	3.5	1.5hto2h
Chicken	PT	PHU NINH	Male	64	>59	HighSch	HiAbove	0	Retire	4	4More	70	5-10mil	1	49Less	5	10less	5	10less	3	1.1More	1.1More	1	0	0	1	1	1	1	30	Small	Both	Both	NA	2	Two-More	1	0	0	0	0	0	One	0	5	4.0hto6h
Chicken	PT	PHU NINH	Male	60	>59	Secondary	SeLower	1	Farmer	4	4More	50	4.9milless	4	50More	7	10less	7	10less	7	1.1More	1.1More	1	1	1	1	1	0	1	4000	Medium	Local	Free	Commercial-Swill	3	Two-More	0	0	0	1	0	0	One	0	6	2.5hto3.5h
Chicken	PT	PHU NINH	Male	59	30-59	Secondary	SeLower	1	Farmer	2	3Less	180	5-10mil	2	49Less	7	10less	4	10less	2	1.1More	1.1More	1	1	1	1	1	0	1	300	Medium	NA	Both	Commercial	1	One	NA	NA	NA	NA	NA	NA	NA	0	2.5	1.5hto2h
Chicken	PT	PHU NINH	Male	45	30-59	Secondary	SeLower	0	Free	5	4More	100	5-10mil	1	49Less	17	11More	17	11More	2	1.1More	1.1More	0	0	0	1	1	1	1	100	Medium	Both	Both	Commercial-Swill	1	One	1	0	1	0	0	0	Two	0	7	4.0hto6h
Chicken	PT	PHU NINH	Male	48	30-59	Secondary	SeLower	0	Other	4	4More	80	5-10mil	2	49Less	27	11More	27	11More	2	1.1More	1.1More	0	0	1	0	1	0	1	100	Medium	Local	Free	Swill	4	Two-More	1	1	1	0	0	0	Morethan2	0	6	4.0hto6h
Chicken	PT	PHU NINH	Male	41	30-59	Pri-lower	SeLower	1	Farmer	5	4More	55	4.9milless	1	49Less	10	10less	2	10less	1.5	1.1More	1.1More	1	0	0	1	0	1	1	10	Small	Both	Free	Swill	0	None	1	0	0	0	0	1	Two	0	6	4.0hto6h
Chicken	PT	PHU NINH	Male	57	30-59	Secondary	SeLower	1	Farmer	7	4More	156	5-10mil	1	49Less	10	10less	10	10less	3	1.1More	1.1More	1	1	1	1	1	0	1	40	Small	Exotic	Both	Commercial	1	One	NA	NA	NA	NA	NA	NA	NA	0	1.5	1.5hto2h
Chicken	PT	PHU NINH	Female	51	30-59	Secondary	SeLower	1	Farmer	3	3Less	NA	NA	88	NA	30	11More	30	11More	2	1.1More	1.1More	1	1	1	1	1	1	1	35	Small	Local	Free	Commercial-Swill	1	One	NA	NA	NA	NA	NA	NA	NA	0	3	2.5hto3.5h
Chicken	PT	PHU NINH	Male	60	>59	HighSch	HiAbove	1	Farmer	5	4More	80	5-10mil	2	49Less	35	11More	35	11More	1	1.0Less	1.0Less	1	1	0	0	0	0	1	158	Medium	Local	Both	Commercial-Swill	4	Two-More	1	0	0	1	1	0	Morethan2	0	5	4.0hto6h
Chicken	PT	PHU NINH	Male	50	30-59	HighSch	HiAbove	0	Free	6	4More	150	5-10mil	1	49Less	15	11More	5	10less	1.5	1.1More	1.1More	1	1	0	1	1	0	1	40	Small	Exotic	Both	Mix	0	None	1	0	1	0	0	0	Two	1	1.5	1.0horless
Chicken	PT	PHU NINH	Male	56	30-59	Secondary	SeLower	0	Other	4	4More	55	4.9milless	1	49Less	20	11More	20	11More	1.5	1.1More	1.1More	1	1	1	1	1	0	0	15	Small	Local	Free	Swill	1	One	1	0	0	0	0	0	One	0	5	4.0hto6h
Chicken	PT	PHU NINH	Male	52	30-59	Secondary	SeLower	1	Farmer	6	4More	70	5-10mil	4	50More	20	11More	8	10less	0.8	1.0Less	1.0Less	1	1	1	1	1	0	1	40	Small	Local	Both	Mix	1	One	NA	NA	NA	NA	NA	NA	NA	1	3	2.5hto3.5h
Chicken	PT	PHU NINH	Male	58	30-59	Secondary	SeLower	0	Other	2	3Less	60	5-10mil	4	50More	4	10less	4	10less	1	1.0Less	1.0Less	1	1	1	1	1	0	0	22	Small	Local	Both	Commercial-Swill	2	Two-More	1	0	0	0	0	0	One	0	3	2.5hto3.5h
Chicken	PT	PHU NINH	Female	54	30-59	HighSch	HiAbove	1	Farmer	4	4More	80	5-10mil	4	50More	12	11More	12	11More	2	1.1More	1.1More	1	1	0	1	1	0	1	60	Small	Exotic	Both	Commercial-Swill	1	One	0	0	0	0	1	0	One	0	3	2.5hto3.5h
Chicken	PT	PHU NINH	Female	67	>59	Secondary	SeLower	1	Farmer	2	3Less	84	5-10mil	4	50More	8	10less	8	10less	1	1.0Less	1.0Less	1	1	0	1	1	0	0	49	Small	Local	Free	NA	0	None	1	0	0	1	0	0	Two	0	3	2.5hto3.5h
Chicken	PT	TAM NONG	Male	64	>59	Pri-lower	SeLower	0	Other	3	3Less	25	4.9milless	2	49Less	30	11More	30	11More	3	1.1More	1.1More	1	1	1	1	1	1	1	40	Small	Local	Free	Commercial-Swill	1	One	NA	NA	NA	NA	NA	NA	NA	0	1.5	1.5hto2h
Chicken	PT	TAM NONG	Male	60	>59	Secondary	SeLower	0	Other	4	4More	48	4.9milless	2	49Less	10	10less	10	10less	1	1.0Less	1.0Less	1	1	1	1	1	0	1	100	Medium	Local	Both	Commercial-Swill	1	One	NA	NA	NA	NA	NA	NA	NA	0	2.5	1.5hto2h
Chicken	PT	TAM NONG	Male	54	30-59	HighSch	HiAbove	1	Farmer	3	3Less	60	5-10mil	3	50More	27	11More	27	11More	1	1.0Less	1.0Less	1	0	0	1	1	0	1	300	Medium	Exotic	Both	Commercial	3	Two-More	1	0	0	0	1	0	Two	0	5	4.0hto6h
Chicken	PT	TAM NONG	Male	62	>59	Secondary	SeLower	0	Retire	2	3Less	80	5-10mil	4	50More	3	10less	3	10less	1	1.0Less	1.0Less	1	1	1	1	1	0	1	300	Medium	Local	Both	Commercial-Swill	1	One	NA	NA	NA	NA	NA	NA	NA	0	1.5	1.5hto2h
Chicken	PT	TAM NONG	Male	50	30-59	Secondary	SeLower	0	Free	2	3Less	10	4.9milless	1	49Less	17	11More	17	11More	3	1.1More	1.1More	1	1	1	1	1	1	1	100	Medium	Local	Free	Swill	1	One	NA	NA	NA	NA	NA	NA	NA	0	2.5	1.5hto2h
Chicken	PT	TAM NONG	Male	56	30-59	HighSch	HiAbove	1	Farmer	2	3Less	70	5-10mil	3	50More	22	11More	22	11More	1	1.0Less	1.0Less	1	1	0	1	1	0	1	700	Medium	Local	Both	Commercial	2	Two-More	1	0	0	0	0	0	One	1	8	6.0habove
Chicken	PT	TAM NONG	Female	51	30-59	HighSch	HiAbove	0	Other	2	3Less	NA	NA	1	49Less	1	10less	1	10less	0.2	1.0Less	1.0Less	1	1	1	1	1	1	0	20	Small	Local	Free	Swill	0	None	NA	NA	NA	NA	NA	NA	NA	0	4	2.5hto3.5h
Chicken	PT	TAM NONG	Female	28	<30	Col-Higher	HiAbove	1	Farmer	4	4More	30	4.9milless	2	49Less	5	10less	5	10less	3	1.1More	1.1More	1	1	1	1	1	0	1	20	Small	Local	Cage	Swill	0	None	0	0	0	0	0	0	Experience	0	2.5	1.5hto2h
Chicken	PT	TAM NONG	Male	58	30-59	HighSch	HiAbove	1	Farmer	5	4More	150	5-10mil	3	50More	12	11More	12	11More	1	1.0Less	1.0Less	1	1	0	1	1	0	1	50	Small	Local	Free	Commercial-Swill	1	One	1	1	1	1	1	0	Morethan2	0	5	4.0hto6h
Chicken	PT	TAM NONG	Male	64	>59	Secondary	SeLower	0	Other	2	3Less	50	4.9milless	2	49Less	30	11More	30	11More	1	1.0Less	1.0Less	0	0	1	1	1	1	1	70	Small	Local	Both	Swill	1	One	1	0	0	1	1	0	Morethan2	1	2.5	1.5hto2h
Chicken	PT	TAM NONG	Male	59	30-59	Secondary	SeLower	1	Farmer	5	4More	18	4.9milless	3	50More	20	11More	20	11More	1	1.0Less	1.0Less	1	1	1	1	1	0	1	120	Medium	NA	Both	Mix	1	One	1	0	1	0	0	0	Two	0	5	4.0hto6h
Chicken	PT	TAM NONG	Male	47	30-59	HighSch	HiAbove	1	Farmer	3	3Less	35	4.9milless	3	50More	20	11More	20	11More	1.5	1.1More	1.1More	0	0	1	1	1	1	1	54	Small	Both	Cage	Commercial-Swill	1	One	0	0	0	0	1	0	One	0	0.5	1.0horless
Chicken	PT	TAM NONG	Female	69	>59	Secondary	SeLower	1	Farmer	6	4More	80	5-10mil	1	49Less	10	10less	10	10less	1	1.0Less	1.0Less	1	1	1	1	1	0	1	60	Small	Local	Free	Swill	1	One	NA	NA	NA	NA	NA	NA	NA	0	1.5	1.5hto2h
Chicken	PT	TAM NONG	Female	57	30-59	HighSch	HiAbove	1	Farmer	6	4More	50	4.9milless	3	50More	30	11More	30	11More	1	1.0Less	1.0Less	1	1	1	0	0	0	1	62	Small	Local	Free	Swill	4	Two-More	1	0	0	0	0	0	One	0	3	2.5hto3.5h
Chicken	PT	TAM NONG	Female	64	>59	Pri-lower	SeLower	0	Free	6	4More	30	4.9milless	1	49Less	40	11More	40	11More	1	1.0Less	1.0Less	1	1	1	1	1	0	1	60	Small	Local	Both	Commercial-Swill	0	None	NA	NA	NA	NA	NA	NA	NA	0	3	2.5hto3.5h
Chicken	PT	TAM NONG	Male	64	>59	Secondary	SeLower	0	Other	6	4More	75	5-10mil	2	49Less	40	11More	38	11More	1	1.0Less	1.0Less	1	1	1	1	1	1	1	70	Small	Local	Free	Commercial-Swill	0	None	1	1	1	0	0	0	Morethan2	0	1.5	1.5hto2h
Chicken	PT	TAM NONG	Female	49	30-59	Secondary	SeLower	0	Other	3	3Less	100	5-10mil	2	49Less	25	11More	25	11More	2.5	1.1More	1.1More	1	0	0	1	1	1	1	60	Small	Local	Free	Commercial-Swill	0	None	1	1	0	0	0	0	Two	0	5	4.0hto6h
Chicken	PT	TAM NONG	Male	38	30-59	HighSch	HiAbove	1	Farmer	6	4More	70	5-10mil	4	50More	20	11More	20	11More	1	1.0Less	1.0Less	1	0	1	1	1	1	1	50	Small	Local	Free	Commercial-Swill	3	Two-More	1	0	0	1	0	0	Two	0	2.5	1.5hto2h
Chicken	PT	TAM NONG	Female	59	30-59	Secondary	SeLower	1	Farmer	10	4More	480	11more	2	49Less	30	11More	30	11More	2	1.1More	1.1More	1	1	1	1	1	1	1	100	Medium	Local	Both	NA	0	None	1	0	0	0	0	0	One	0	1.5	1.0horless
Chicken	PT	TAM NONG	Male	60	>59	Secondary	SeLower	1	Farmer	6	4More	40	4.9milless	4	50More	11	11More	11	11More	1	1.0Less	1.0Less	1	1	1	1	1	1	1	400	Medium	Local	Both	Mix	4	Two-More	0	0	0	0	0	0	Experience	0	1.5	1.0horless
Chicken	PT	TAM NONG	Male	61	>59	Secondary	SeLower	1	Farmer	3	3Less	40	4.9milless	3	50More	36	11More	36	11More	1	1.0Less	1.0Less	1	1	1	1	1	1	1	100	Medium	Exotic	Free	Commercial	1	One	1	0	0	1	0	0	Two	1	3.5	2.5hto3.5h
Chicken	PT	TAM NONG	Female	58	30-59	Secondary	SeLower	1	Farmer	7	4More	150	5-10mil	2	49Less	8	10less	8	10less	1	1.0Less	1.0Less	1	1	0	1	1	1	0	90	Small	Local	Both	Commercial-Swill	0	None	0	0	0	0	1	0	One	0	2.5	1.5hto2h
Chicken	PT	TAM NONG	Female	46	30-59	HighSch	HiAbove	0	Free	4	4More	100	5-10mil	1	49Less	27	11More	27	11More	1	1.0Less	1.0Less	1	0	0	1	0	0	1	90	Small	Local	Both	Swill	2	Two-More	1	1	0	0	0	0	Two	0	5	4.0hto6h
Chicken	PT	TAM NONG	Male	68	>59	Pri-lower	SeLower	0	Other	6	4More	NA	NA	88	NA	10	10less	5	10less	0.5	1.0Less	1.0Less	1	1	1	1	1	0	1	80	Small	NA	Free	Swill	1	One	NA	NA	NA	NA	NA	NA	NA	0	1.5	1.0horless
Chicken	PT	TAM NONG	Female	62	>59	Secondary	SeLower	1	Farmer	3	3Less	40	4.9milless	88	NA	10	10less	10	10less	1	1.0Less	1.0Less	1	1	1	1	1	1	1	300	Medium	Exotic	Both	Commercial	0	None	0	0	0	0	0	0	Experience	1	6	4.0hto6h
Chicken	PT	TAM NONG	Male	38	30-59	Secondary	SeLower	0	Free	5	4More	50	4.9milless	1	49Less	23	11More	23	11More	1	1.0Less	1.0Less	1	1	0	1	1	0	1	60	Small	Local	Free	Commercial-Swill	0	None	1	1	0	0	0	0	Two	0	4.5	2.5hto3.5h
Chicken	PT	TAM NONG	Female	41	30-59	Secondary	SeLower	0	Free	7	4More	50	4.9milless	1	49Less	5	10less	5	10less	1	1.0Less	1.0Less	1	1	0	1	1	1	0	140	Medium	Local	Both	Commercial-Swill	6	Two-More	1	0	0	0	1	0	Two	0	5.5	2.5hto3.5h
Chicken	PT	TAM NONG	Male	63	>59	Pri-lower	SeLower	0	Other	3	3Less	60	5-10mil	3	50More	40	11More	40	11More	1	1.0Less	1.0Less	1	1	0	1	0	0	1	30	Small	Local	Cage	Commercial-Swill	3	Two-More	1	0	0	1	0	0	Two	0	2.5	1.5hto2h
Chicken	PT	TAM NONG	Female	39	30-59	Pri-lower	SeLower	1	Farmer	5	4More	60	5-10mil	2	49Less	17	11More	17	11More	0.5	1.0Less	1.0Less	1	1	1	1	1	1	1	35	Small	Local	Free	Commercial-Swill	1	One	NA	NA	NA	NA	NA	NA	NA	0	4	2.5hto3.5h
Chicken	PT	TAM NONG	Female	52	30-59	HighSch	HiAbove	0	Other	4	4More	170	5-10mil	2	49Less	30	11More	20	11More	1	1.0Less	1.0Less	0	1	0	1	1	1	1	100	Medium	Both	Both	Commercial-Swill	0	None	1	1	0	0	1	0	Morethan2	0	1.5	1.5hto2h
Chicken	PT	TAM NONG	Female	47	30-59	Secondary	SeLower	1	Farmer	6	4More	100	5-10mil	3	50More	25	11More	25	11More	0.7	1.0Less	1.0Less	1	0	0	1	1	0	1	82	Small	Local	Both	Commercial-Swill	1	One	0	0	0	0	1	0	One	0	1	1.0horless
Fish	AG	PHU TAN	Female	59	30-59	Pri-lower	SeLower	1	Farmer	7	4More	300	11more	2	49Less	10	10less	10	10less	3	1.1More	1.1More	0	1	1	1	1	0	1	45	Small	Local	Both	Commercial-Swill	4	Two-More	1	0	0	1	1	0	Morethan2	1	1.5	1.0horless
Fish	AG	PHU TAN	Male	41	30-59	Secondary	SeLower	1	Farmer	5	4More	180	5-10mil	4	50More	27	11More	20	11More	0.5	1.0Less	1.0Less	0	1	1	1	1	1	1	29	Small	Local	Free	Commercial	5	Two-More	0	0	0	1	0	0	One	0	0	No
Fish	AG	PHU TAN	Male	84	>59	Secondary	SeLower	1	Farmer	5	4More	180	5-10mil	4	50More	40	11More	40	11More	0.5	1.0Less	1.0Less	1	1	1	1	1	0	0	327	Medium	Local	Free	Commercial	6	Two-More	1	0	0	1	0	0	Two	0	4	2.5hto3.5h
Fish	AG	PHU TAN	Male	53	30-59	Secondary	SeLower	1	Farmer	3	3Less	400	11more	4	50More	20	11More	20	11More	0.5	1.0Less	1.0Less	1	0	0	0	0	0	0	0	Small	Local	Free	Commercial	3	Two-More	1	0	1	1	1	0	Morethan2	0	2.5	1.5hto2h
Fish	AG	PHU TAN	Male	43	30-59	Secondary	SeLower	0	Other	3	3Less	150	5-10mil	1	49Less	2	10less	2	10less	4	1.1More	1.1More	1	0	0	0	0	0	0	30	Small	Local	Both	Commercial	6	Two-More	1	0	0	0	1	0	Two	1	1	1.0horless
Fish	AG	PHU TAN	Male	46	30-59	Secondary	SeLower	1	Farmer	3	3Less	80	5-10mil	4	50More	10	10less	10	10less	3	1.1More	1.1More	0	1	1	0	1	0	0	7	Small	Local	Free	Commercial-Swill	4	Two-More	NA	NA	NA	NA	NA	NA	NA	1	4.5	2.5hto3.5h
Fish	AG	PHU TAN	Female	47	30-59	Col-Higher	HiAbove	1	Farmer	4	4More	600	11more	4	50More	5	10less	5	10less	0.6	1.0Less	1.0Less	1	0	1	1	1	1	0	50	Small	Local	Free	Commercial-Swill	0	None	1	1	0	1	1	1	Morethan2	0	3.5	2.5hto3.5h
Fish	AG	PHU TAN	Male	49	30-59	Pri-lower	SeLower	1	Farmer	3	3Less	500	11more	4	50More	15	11More	15	11More	0.5	1.0Less	1.0Less	1	1	1	1	1	1	0	300	Medium	Local	Free	Commercial	8	Two-More	0	0	0	1	1	0	Two	0	1.5	1.0horless
Fish	AG	PHU TAN	Male	49	30-59	Pri-lower	SeLower	1	Farmer	3	3Less	1000	11more	4	50More	25	11More	25	11More	0.5	1.0Less	1.0Less	0	1	1	1	1	0	0	20	Small	Local	Free	Commercial	1	One	1	1	0	1	1	0	Morethan2	0	3.5	2.5hto3.5h
Fish	AG	PHU TAN	Female	38	30-59	Pri-lower	SeLower	1	Farmer	5	4More	300	11more	4	50More	2	10less	2	10less	20	10More	1.1More	1	1	1	1	1	0	0	121	Medium	Local	Free	Commercial	7	Two-More	NA	NA	NA	NA	NA	NA	NA	0	2.5	1.5hto2h
Fish	AG	PHU TAN	Male	55	30-59	Secondary	SeLower	1	Farmer	5	4More	NA	NA	4	50More	35	11More	35	11More	3	1.1More	1.1More	1	1	0	1	1	0	0	700	Medium	Local	Free	Commercial	2	Two-More	0	0	0	0	0	0	Experience	1	7	4.0hto6h
Fish	AG	PHU TAN	Male	42	30-59	HighSch	HiAbove	1	Farmer	4	4More	NA	NA	4	50More	35	11More	35	11More	0	1.0Less	1.0Less	1	1	0	1	1	0	0	500	Medium	Local	Free	Commercial	2	Two-More	0	0	0	0	0	0	Experience	1	5	4.0hto6h
Fish	AG	PHU TAN	Male	39	30-59	Pri-lower	SeLower	1	Farmer	4	4More	25	4.9milless	2	49Less	15	11More	15	11More	1	1.0Less	1.0Less	1	1	0	1	1	1	0	260	Medium	Local	Free	Commercial	9	Two-More	0	0	0	0	1	0	One	0	0	No
Fish	AG	PHU TAN	Male	42	30-59	Secondary	SeLower	1	Farmer	3	3Less	NA	NA	4	50More	5	10less	5	10less	1	1.0Less	1.0Less	0	1	0	1	1	0	0	125	Medium	Local	Cage	Commercial	7	Two-More	0	0	0	1	0	0	One	0	4.5	2.5hto3.5h
Fish	AG	PHU TAN	Male	46	30-59	HighSch	HiAbove	0	Other	6	4More	200	5-10mil	2	49Less	10	10less	10	10less	20	10More	1.1More	0	0	1	0	0	0	0	200	Medium	Local	Free	Commercial	3	Two-More	1	1	1	0	0	0	Morethan2	1	7.5	4.0hto6h
Fish	AG	PHU TAN	Male	39	30-59	Secondary	SeLower	1	Farmer	4	4More	NA	NA	4	50More	4	10less	11	11More	3	1.1More	1.1More	1	1	0	1	0	1	0	0	Small	Local	Free	Commercial	5	Two-More	1	0	0	0	1	0	Two	1	0	No
Fish	AG	PHU TAN	Male	63	>59	HighSch	HiAbove	0	Other	3	3Less	100	5-10mil	3	50More	15	11More	15	11More	3	1.1More	1.1More	1	0	1	0	0	0	1	300	Medium	Local	Free	Commercial	4	Two-More	0	0	0	0	1	0	One	0	1.5	1.0horless
Fish	AG	CHAU PHU	Male	27	<30	HighSch	HiAbove	1	Farmer	7	4More	300	11more	4	50More	15	11More	15	11More	1	1.0Less	1.0Less	0	0	0	0	1	0	1	55	Small	Local	Free	Commercial	3	Two-More	0	0	0	0	1	0	One	0	1.5	1.0horless
Fish	AG	PHU TAN	Male	64	>59	Secondary	SeLower	1	Farmer	4	4More	200	5-10mil	4	50More	10	10less	10	10less	40	10More	1.1More	0	0	1	1	0	0	0	42	Small	Local	Free	Commercial-Swill	6	Two-More	0	0	0	0	0	0	Experience	0	2.5	1.5hto2h
Fish	AG	PHU TAN	Male	27	<30	Secondary	SeLower	1	Farmer	4	4More	1000	11more	4	50More	4	10less	4	10less	4	1.1More	1.1More	1	1	1	1	1	1	0	86	Small	Local	Free	Commercial	8	Two-More	0	0	0	0	0	0	Experience	0	1.5	1.0horless
Fish	AG	PHU TAN	Male	42	30-59	Secondary	SeLower	1	Farmer	6	4More	200	5-10mil	4	50More	4	10less	4	10less	3	1.1More	1.1More	1	0	0	0	1	0	0	200	Medium	Local	Free	Commercial	6	Two-More	1	1	0	0	1	0	Morethan2	1	2.5	1.5hto2h
Fish	AG	CHAU PHU	Male	37	30-59	Pri-lower	SeLower	1	Farmer	4	4More	NA	NA	4	50More	10	10less	10	10less	50	10More	1.1More	1	1	0	0	1	0	0	0	Small	Local	Free	Commercial	7	Two-More	0	0	0	0	0	0	Experience	0	0.5	1.0horless
Fish	AG	CHAU PHU	Male	46	30-59	Pri-lower	SeLower	1	Farmer	7	4More	100	5-10mil	4	50More	15	11More	15	11More	4	1.1More	1.1More	1	1	1	1	1	1	1	2500	Medium	Local	Free	Commercial-Swill	7	Two-More	0	0	0	0	1	0	One	0	2.5	1.5hto2h
Fish	AG	CHAU PHU	Male	39	30-59	Secondary	SeLower	1	Farmer	5	4More	100	5-10mil	4	50More	15	11More	15	11More	2	1.1More	1.1More	1	1	0	1	0	1	0	21	Small	Local	Free	Commercial	4	Two-More	0	0	0	0	1	0	One	0	0.5	1.0horless
Fish	AG	CHAU PHU	Male	42	30-59	Secondary	SeLower	1	Farmer	6	4More	300	11more	4	50More	20	11More	20	11More	3	1.1More	1.1More	1	0	0	1	1	0	1	140	Medium	Local	Free	Commercial	7	Two-More	1	1	1	1	1	1	Morethan2	1	3	1.5hto2h
Fish	AG	CHAU PHU	Male	57	30-59	Secondary	SeLower	1	Farmer	3	3Less	50	4.9milless	4	50More	16	11More	16	11More	2	1.1More	1.1More	0	1	0	1	1	1	1	100	Medium	Local	Free	Commercial	3	Two-More	1	1	1	1	1	0	Morethan2	1	2.5	1.5hto2h
Fish	AG	CHAU PHU	Male	56	30-59	Secondary	SeLower	0	Other	3	3Less	200	5-10mil	3	50More	15	11More	15	11More	3	1.1More	1.1More	1	1	0	1	1	0	0	4	Small	Local	Free	Commercial	7	Two-More	1	1	0	0	0	0	Two	0	3.5	2.5hto3.5h
Fish	AG	CHAU PHU	Male	45	30-59	Pri-lower	SeLower	1	Farmer	3	3Less	80	5-10mil	4	50More	16	11More	16	11More	3	1.1More	1.1More	1	1	1	1	1	0	0	250	Medium	Local	Free	Commercial	8	Two-More	0	0	0	0	0	0	Experience	0	3	2.5hto3.5h
Fish	AG	CHAU PHU	Male	39	30-59	Pri-lower	SeLower	1	Farmer	4	4More	300	11more	4	50More	15	11More	15	11More	0.3	1.0Less	1.0Less	1	1	1	1	1	0	0	255	Medium	Local	Free	Commercial-Swill	7	Two-More	NA	NA	NA	NA	NA	NA	NA	0	9	6.0habove
Fish	AG	CHAU PHU	Male	38	30-59	Col-Higher	HiAbove	1	Farmer	5	4More	48	4.9milless	3	50More	20	11More	20	11More	4	1.1More	1.1More	0	0	0	1	1	0	1	100	Medium	Local	Free	Commercial	6	Two-More	1	1	1	1	1	1	Morethan2	0	2.5	1.5hto2h
Fish	AG	CHAU PHU	Male	41	30-59	Secondary	SeLower	1	Farmer	4	4More	30	4.9milless	2	49Less	10	10less	7	10less	1	1.0Less	1.0Less	1	1	0	1	1	0	1	60	Small	Local	Free	Commercial	3	Two-More	0	0	0	1	0	0	One	0	1.5	1.0horless
Fish	AG	CHAU PHU	Male	37	30-59	Secondary	SeLower	1	Farmer	5	4More	100	5-10mil	3	50More	15	11More	15	11More	0.5	1.0Less	1.0Less	0	0	1	1	1	0	0	200	Medium	Local	Free	Commercial	3	Two-More	0	0	0	1	1	0	Two	0	1.5	1.0horless
Fish	AG	CHAU PHU	Male	78	>59	Pri-lower	SeLower	1	Farmer	6	4More	2000	11more	4	50More	48	11More	48	11More	2	1.1More	1.1More	1	1	1	1	1	1	0	5	Small	Local	Free	Commercial	1	One	NA	NA	NA	NA	NA	NA	NA	0	0	No
Fish	AG	CHAU PHU	Male	41	30-59	Pri-lower	SeLower	1	Farmer	4	4More	100	5-10mil	3	50More	15	11More	15	11More	3	1.1More	1.1More	1	1	1	1	1	1	0	500	Medium	Local	NA	Commercial	3	Two-More	NA	NA	NA	NA	NA	NA	NA	0	1.5	1.0horless
Fish	AG	CHAU PHU	Male	31	30-59	Secondary	SeLower	1	Farmer	4	4More	100	5-10mil	4	50More	2	10less	2	10less	3	1.1More	1.1More	1	1	0	1	1	1	0	200	Medium	Local	Free	Commercial	2	Two-More	0	0	0	1	1	0	Two	0	1.5	1.0horless
Fish	AG	CHAU PHU	Male	65	>59	Secondary	SeLower	1	Farmer	2	3Less	10	4.9milless	4	50More	13	11More	13	11More	3	1.1More	1.1More	1	1	1	1	0	0	0	300	Medium	Local	Free	Commercial	7	Two-More	NA	NA	NA	NA	NA	NA	NA	1	2.5	1.5hto2h
Fish	AG	CHAU PHU	Male	59	30-59	HighSch	HiAbove	0	Other	6	4More	100	5-10mil	2	49Less	10	10less	10	10less	5	1.1More	1.1More	1	1	1	1	1	0	0	14	Small	Local	Free	Commercial-Swill	8	Two-More	NA	NA	NA	NA	NA	NA	NA	0	0.5	1.0horless
Fish	AG	CHAU PHU	Male	47	30-59	Secondary	SeLower	1	Farmer	4	4More	100	5-10mil	4	50More	20	11More	20	11More	3	1.1More	1.1More	1	0	1	0	0	1	0	50	Small	Local	Free	Commercial-Swill	7	Two-More	1	1	1	0	0	0	Morethan2	1	1.5	1.0horless
Fish	AG	CHAU PHU	Male	72	>59	Pri-lower	SeLower	1	Farmer	4	4More	500	11more	4	50More	17	11More	17	11More	6	1.1More	1.1More	1	1	1	1	1	1	0	30	Small	Local	Free	Commercial	4	Two-More	NA	NA	NA	NA	NA	NA	NA	0	0.5	1.0horless
Fish	AG	CHAU PHU	Male	53	30-59	Secondary	SeLower	1	Farmer	6	4More	80	5-10mil	4	50More	16	11More	16	11More	1.5	1.1More	1.1More	1	1	0	1	1	0	0	0	Small	Local	Free	Commercial	5	Two-More	0	0	0	0	0	0	Experience	1	7.5	4.0hto6h
Fish	AG	CHAU PHU	Male	54	30-59	Pri-lower	SeLower	1	Farmer	5	4More	200	5-10mil	4	50More	17	11More	17	11More	2	1.1More	1.1More	1	1	1	1	1	1	0	0	Small	Local	Free	Commercial	1	One	1	1	0	1	0	0	Morethan2	0	0	No
Fish	AG	CHAU PHU	Male	49	30-59	HighSch	HiAbove	0	Other	5	4More	200	5-10mil	2	49Less	10	10less	10	10less	3	1.1More	1.1More	1	1	0	1	1	1	0	20	Small	Local	Free	Mix	3	Two-More	1	0	0	1	1	0	Morethan2	0	3.5	1.5hto2h
Fish	AG	CHAU PHU	Male	36	30-59	Pri-lower	SeLower	1	Farmer	5	4More	180	5-10mil	2	49Less	20	11More	10	10less	1	1.0Less	1.0Less	1	1	1	0	0	0	1	140	Medium	Local	Free	Commercial	6	Two-More	1	0	0	1	1	1	Morethan2	1	4.5	2.5hto3.5h
Fish	AG	CHAU PHU	Male	41	30-59	Secondary	SeLower	0	Free	4	4More	100	5-10mil	3	50More	12	11More	12	11More	3	1.1More	1.1More	1	1	0	1	0	1	1	30	Small	Local	Free	Commercial	5	Two-More	0	0	0	1	1	0	Two	0	2.5	1.5hto2h
Fish	AG	CHAU PHU	Male	34	30-59	HighSch	HiAbove	1	Farmer	5	4More	NA	NA	4	50More	15	11More	15	11More	4	1.1More	1.1More	0	0	0	1	1	0	0	45	Small	Local	Free	Commercial	8	Two-More	1	1	1	1	1	1	Morethan2	1	5.5	2.5hto3.5h
Fish	AG	CHAU PHU	Male	37	30-59	Secondary	SeLower	1	Farmer	5	4More	88	5-10mil	4	50More	17	11More	17	11More	7	1.1More	1.1More	1	1	0	1	1	0	0	120	Medium	Both	Free	Commercial	10	Two-More	0	0	0	1	0	0	One	0	11.5	4.0hto6h
Fish	AG	CHAU PHU	Male	51	30-59	Secondary	SeLower	1	Farmer	4	4More	36	4.9milless	4	50More	16	11More	16	11More	0.05	1.0Less	1.0Less	1	0	1	0	0	0	1	2	Small	Local	Free	Commercial-Swill	5	Two-More	1	1	0	1	1	0	Morethan2	0	4.5	2.5hto3.5h
Fish	AG	CHAU PHU	Male	38	30-59	Secondary	SeLower	1	Farmer	4	4More	200	5-10mil	4	50More	11	11More	11	11More	3	1.1More	1.1More	1	1	1	1	1	0	0	51	Small	NA	Free	Commercial	9	Two-More	0	0	0	0	1	0	One	0	1.5	1.0horless
Fish	AG	CHAU PHU	Male	33	30-59	Secondary	SeLower	1	Farmer	6	4More	88	5-10mil	4	50More	17	11More	17	11More	6	1.1More	1.1More	0	0	0	1	1	0	0	90	Small	Local	Free	Commercial	6	Two-More	1	1	0	0	1	0	Morethan2	0	9	4.0hto6h
Fish	AG	CHAU PHU	Male	30	30-59	Secondary	SeLower	1	Farmer	7	4More	120	5-10mil	3	50More	20	11More	20	11More	3	1.1More	1.1More	1	1	1	1	1	1	0	100	Medium	Local	Free	Commercial	3	Two-More	0	0	0	1	1	0	Two	0	0	No
Fish	AG	CHAU PHU	Male	47	30-59	HighSch	HiAbove	1	Farmer	4	4More	88	5-10mil	4	50More	30	11More	30	11More	3	1.1More	1.1More	0	1	0	1	1	0	0	250	Medium	Local	Free	Commercial	2	Two-More	0	0	0	1	0	0	One	0	0	No
Fish	AG	CHAU PHU	Male	45	30-59	Secondary	SeLower	1	Farmer	2	3Less	170	5-10mil	4	50More	4	10less	4	10less	3	1.1More	1.1More	1	1	1	0	1	1	1	200	Medium	Local	Cage	Commercial	5	Two-More	NA	NA	NA	NA	NA	NA	NA	0	1.5	1.5hto2h
Fish	AG	CHAU PHU	Male	30	30-59	Secondary	SeLower	1	Farmer	5	4More	30	4.9milless	3	50More	20	11More	20	11More	1	1.0Less	1.0Less	1	1	1	1	1	1	0	30	Small	Local	Free	Commercial	5	Two-More	0	0	0	0	1	0	One	0	0.5	1.0horless
Fish	AG	CHAU PHU	Male	43	30-59	Secondary	SeLower	0	Other	5	4More	120	5-10mil	3	50More	20	11More	20	11More	1	1.0Less	1.0Less	1	1	1	1	1	0	0	20	Small	Local	Free	Commercial-Swill	4	Two-More	1	1	0	0	0	0	Two	0	1.5	1.5hto2h
Fish	AG	CHAU PHU	Male	64	>59	Secondary	SeLower	1	Farmer	4	4More	40	4.9milless	3	50More	10	10less	10	10less	6	1.1More	1.1More	1	1	1	1	1	1	0	50	Small	Local	Free	Commercial	3	Two-More	0	0	0	0	1	0	One	1	2	1.0horless
Fish	AG	CHAU PHU	Male	50	30-59	HighSch	HiAbove	1	Farmer	4	4More	360	11more	3	50More	15	11More	15	11More	3	1.1More	1.1More	1	0	1	1	0	1	1	928	Medium	Local	Free	Commercial	5	Two-More	0	0	0	1	1	0	Two	0	1.5	1.0horless
Fish	AG	PHU TAN	Male	50	30-59	Pri-lower	SeLower	1	Farmer	4	4More	700	11more	3	50More	13	11More	13	11More	4	1.1More	1.1More	1	0	0	1	1	0	0	308	Medium	Local	Free	Commercial	4	Two-More	1	0	0	0	0	0	One	1	3.5	2.5hto3.5h
Fish	AG	CHAU PHU	Male	43	30-59	Pri-lower	SeLower	1	Farmer	4	4More	100	5-10mil	3	50More	20	11More	5	10less	1	1.0Less	1.0Less	1	1	1	1	1	1	1	6	Small	Local	Free	Commercial	8	Two-More	NA	NA	NA	NA	NA	NA	NA	1	2.5	1.5hto2h
Fish	AG	PHU TAN	Male	40	30-59	Pri-lower	SeLower	1	Farmer	4	4More	50	4.9milless	4	50More	2	10less	2	10less	5	1.1More	1.1More	1	1	1	1	1	0	0	500	Medium	Local	Free	Commercial	2	Two-More	0	0	0	0	1	0	One	0	1.5	1.0horless
Fish	AG	PHU TAN	Male	36	30-59	Pri-lower	SeLower	1	Farmer	7	4More	150	5-10mil	4	50More	20	11More	20	11More	1	1.0Less	1.0Less	1	1	0	1	1	0	0	270	Medium	Local	Free	Commercial	2	Two-More	0	0	0	0	1	0	One	0	1.5	1.0horless
Fish	AG	PHU TAN	Male	32	30-59	HighSch	HiAbove	1	Farmer	4	4More	88	5-10mil	4	50More	10	10less	10	10less	3	1.1More	1.1More	1	1	0	1	1	0	0	0	Small	Local	Free	Commercial	7	Two-More	0	0	0	0	0	0	Experience	0	2.5	1.5hto2h
Fish	AG	PHU TAN	Male	37	30-59	Pri-lower	SeLower	0	Private	4	4More	110	5-10mil	1	49Less	3	10less	3	10less	1	1.0Less	1.0Less	1	1	1	1	1	0	0	100	Medium	Local	Free	Commercial	5	Two-More	1	0	0	0	1	0	Two	0	4	2.5hto3.5h
Fish	AG	PHU TAN	Male	33	30-59	Secondary	SeLower	1	Farmer	6	4More	88	5-10mil	4	50More	20	11More	20	11More	3	1.1More	1.1More	0	0	0	1	1	0	0	150	Medium	Local	Free	Commercial	9	Two-More	1	1	1	1	1	0	Morethan2	1	3.5	1.5hto2h
Fish	AG	PHU TAN	Male	34	30-59	HighSch	HiAbove	1	Farmer	5	4More	80	5-10mil	4	50More	24	11More	9	10less	0.4	1.0Less	1.0Less	1	1	0	1	1	1	0	32	Small	Local	Free	Commercial	5	Two-More	0	0	0	0	1	0	One	0	4	1.5hto2h
Fish	AG	PHU TAN	Male	30	30-59	HighSch	HiAbove	1	Farmer	3	3Less	600	11more	4	50More	17	11More	17	11More	0.4	1.0Less	1.0Less	1	0	0	1	1	1	0	300	Medium	Local	Free	Commercial	6	Two-More	1	1	0	1	1	1	Morethan2	0	2	1.0horless
Fish	CM	DAM DOI	Male	65	>59	Secondary	SeLower	1	Farmer	4	4More	600	11more	2	49Less	10	10less	10	10less	3	1.1More	1.1More	1	1	1	1	1	1	0	400	Medium	Local	Free	Mix	0	None	NA	NA	NA	NA	NA	NA	NA	0	1.5	1.0horless
Fish	CM	DAM DOI	Male	58	30-59	Secondary	SeLower	1	Farmer	4	4More	20	4.9milless	4	50More	30	11More	17	11More	0.4	1.0Less	1.0Less	1	1	1	1	1	1	1	80	Small	Local	Free	Mix	2	Two-More	NA	NA	NA	NA	NA	NA	NA	0	13	6.0habove
Fish	CM	DAM DOI	Male	43	30-59	Secondary	SeLower	1	Farmer	6	4More	200	5-10mil	4	50More	8	10less	8	10less	0.5	1.0Less	1.0Less	1	1	1	0	0	1	1	60	Small	Local	Free	Commercial	2	Two-More	0	0	0	0	1	0	One	0	3.5	2.5hto3.5h
Fish	CM	DAM DOI	Male	26	<30	Secondary	SeLower	1	Farmer	5	4More	NA	NA	88	NA	10	10less	10	10less	0.7	1.0Less	1.0Less	0	1	0	1	1	0	0	75	Small	Exotic	Free	Commercial	2	Two-More	1	0	1	0	1	0	Morethan2	0	4.5	2.5hto3.5h
Fish	CM	DAM DOI	Male	56	30-59	Secondary	SeLower	1	Farmer	5	4More	NA	NA	88	NA	10	10less	10	10less	0.7	1.0Less	1.0Less	0	1	0	0	1	0	0	75	Small	Exotic	Free	Commercial	2	Two-More	1	0	1	0	1	0	Morethan2	0	4.5	2.5hto3.5h
Fish	CM	TP CA MAU	Male	61	>59	Secondary	SeLower	1	Farmer	5	4More	250	11more	3	50More	17	11More	17	11More	2	1.1More	1.1More	0	1	0	1	1	1	0	53	Small	Local	Free	Swill	4	Two-More	0	0	0	0	1	0	One	0	2.5	1.5hto2h
Fish	CM	TP CA MAU	Male	60	>59	HighSch	HiAbove	1	Farmer	6	4More	70	5-10mil	4	50More	16	11More	16	11More	1	1.0Less	1.0Less	0	1	0	1	1	1	0	70	Small	Local	Free	Commercial	3	Two-More	0	0	0	0	0	0	Experience	0	1.5	1.0horless
Fish	CM	TP CA MAU	Male	38	30-59	HighSch	HiAbove	1	Farmer	4	4More	100	5-10mil	4	50More	7	10less	7	10less	0.4	1.0Less	1.0Less	0	1	0	1	1	1	1	120	Medium	Local	Free	Commercial	3	Two-More	0	0	0	0	1	0	One	0	2.5	1.5hto2h
Fish	CM	TP CA MAU	Female	60	>59	HighSch	HiAbove	1	Farmer	6	4More	40	4.9milless	4	50More	8	10less	8	10less	7	1.1More	1.1More	1	1	1	1	1	1	1	50	Small	Local	Free	Commercial	2	Two-More	NA	NA	NA	NA	NA	NA	NA	0	2.5	1.5hto2h
Fish	CM	TP CA MAU	Male	46	30-59	Secondary	SeLower	1	Farmer	9	4More	50	4.9milless	3	50More	20	11More	20	11More	10	10More	1.1More	1	1	1	1	1	1	1	5	Small	Both	Both	Swill	0	None	1	1	1	0	1	0	Morethan2	0	9	6.0habove
Fish	CM	TP CA MAU	Male	67	>59	Pri-lower	SeLower	1	Farmer	6	4More	60	5-10mil	4	50More	16	11More	16	11More	1.5	1.1More	1.1More	0	1	1	1	1	1	0	20	Small	Local	Free	Commercial	0	None	NA	NA	NA	NA	NA	NA	NA	0	2.5	1.5hto2h
Fish	CM	TP CA MAU	Male	39	30-59	HighSch	HiAbove	1	Farmer	6	4More	200	5-10mil	4	50More	12	11More	12	11More	2	1.1More	1.1More	0	1	1	1	0	0	0	122	Medium	Local	Free	Commercial	2	Two-More	0	0	1	0	0	0	One	0	5.5	2.5hto3.5h
Fish	CM	TP CA MAU	Male	32	30-59	HighSch	HiAbove	0	Other	4	4More	30	4.9milless	2	49Less	9	10less	9	10less	2	1.1More	1.1More	1	1	1	0	0	1	0	20	Small	Local	Free	Commercial	3	Two-More	0	0	0	1	1	0	Two	0	4.5	2.5hto3.5h
Fish	CM	TP CA MAU	Male	63	>59	Pri-lower	SeLower	1	Farmer	4	4More	1500	11more	4	50More	17	11More	17	11More	1.5	1.1More	1.1More	0	1	1	0	0	0	1	120	Medium	Local	Free	Commercial	1	One	NA	NA	NA	NA	NA	NA	NA	1	2.5	1.5hto2h
Fish	CM	DAM DOI	Male	30	30-59	Col-Higher	HiAbove	1	Farmer	6	4More	50	4.9milless	4	50More	7	10less	7	10less	15	10More	1.1More	1	1	0	0	0	1	1	40	Small	Local	Free	Commercial	4	Two-More	1	0	0	1	1	0	Morethan2	0	6	4.0hto6h
Fish	CM	DAM DOI	Male	31	30-59	HighSch	HiAbove	0	Worker	6	4More	100	5-10mil	4	50More	17	11More	17	11More	1	1.0Less	1.0Less	1	1	1	1	1	1	1	60	Small	Local	Free	Commercial	3	Two-More	NA	NA	NA	NA	NA	NA	NA	0	2.5	1.5hto2h
Fish	CM	DAM DOI	Male	49	30-59	HighSch	HiAbove	1	Farmer	5	4More	150	5-10mil	3	50More	16	11More	16	11More	40	10More	1.1More	1	1	1	1	1	0	0	205	Medium	Local	Free	Commercial	1	One	NA	NA	NA	NA	NA	NA	NA	0	3.5	2.5hto3.5h
Fish	CM	DAM DOI	Male	50	30-59	HighSch	HiAbove	1	Farmer	6	4More	400	11more	2	49Less	7	10less	7	10less	0.2	1.0Less	1.0Less	1	0	1	1	1	0	0	115	Medium	Local	Free	Commercial	3	Two-More	1	0	0	0	0	1	Two	0	17.5	6.0habove
Fish	CM	DAM DOI	Male	55	30-59	Secondary	SeLower	0	Free	7	4More	100	5-10mil	4	50More	16	11More	16	11More	0.5	1.0Less	1.0Less	1	1	1	1	1	0	1	97	Small	Exotic	Free	Commercial	1	One	NA	NA	NA	NA	NA	NA	NA	0	1.5	1.5hto2h
Fish	CM	DAM DOI	Male	56	30-59	Secondary	SeLower	1	Farmer	5	4More	600	11more	4	50More	14	11More	14	11More	0.2	1.0Less	1.0Less	0	1	1	1	1	1	1	205	Medium	Exotic	Free	Commercial	5	Two-More	1	0	0	1	1	0	Morethan2	0	3.5	2.5hto3.5h
Fish	CM	DAM DOI	Male	63	>59	Secondary	SeLower	1	Farmer	4	4More	100	5-10mil	1	49Less	20	11More	15	11More	3	1.1More	1.1More	1	0	0	1	1	1	1	15	Small	Local	NA	Mix	1	One	1	0	0	0	1	0	Two	0	1.5	1.0horless
Fish	CM	DAM DOI	Male	41	30-59	HighSch	HiAbove	1	Farmer	4	4More	40	4.9milless	4	50More	10	10less	10	10less	0.2	1.0Less	1.0Less	0	0	0	1	0	1	0	300	Medium	Local	Free	Mix	1	One	0	0	0	0	1	0	One	0	4.5	2.5hto3.5h
Fish	CM	DAM DOI	Male	56	30-59	Secondary	SeLower	1	Farmer	7	4More	50	4.9milless	1	49Less	4	10less	4	10less	0.2	1.0Less	1.0Less	1	1	0	1	1	1	1	1000	Medium	Local	Free	Commercial	3	Two-More	1	1	0	1	1	0	Morethan2	1	2	1.0horless
Fish	CM	DAM DOI	Male	31	30-59	Secondary	SeLower	1	Farmer	5	4More	800	11more	4	50More	11	11More	11	11More	4	1.1More	1.1More	0	1	0	1	1	0	0	250	Medium	Exotic	NA	Commercial	1	One	0	0	0	0	0	0	Experience	0	0	No
Fish	CM	DAM DOI	Male	37	30-59	HighSch	HiAbove	1	Farmer	4	4More	20	4.9milless	4	50More	6	10less	6	10less	1	1.0Less	1.0Less	0	1	0	1	0	1	0	20	Small	Local	Free	Commercial	2	Two-More	1	0	0	1	0	0	Two	0	3.5	2.5hto3.5h
Fish	CM	DAM DOI	Male	54	30-59	Secondary	SeLower	1	Farmer	5	4More	50	4.9milless	88	NA	8	10less	8	10less	1	1.0Less	1.0Less	1	1	1	1	1	1	1	50	Small	NA	Free	Commercial	0	None	NA	NA	NA	NA	NA	NA	NA	0	7	4.0hto6h
Fish	CM	DAM DOI	Male	25	<30	Secondary	SeLower	1	Farmer	5	4More	200	5-10mil	4	50More	6	10less	6	10less	2	1.1More	1.1More	1	1	0	1	1	1	1	120	Medium	Exotic	Free	Commercial	3	Two-More	1	1	0	1	0	1	Morethan2	0	4.5	2.5hto3.5h
Fish	CM	DAM DOI	Male	60	>59	Pri-lower	SeLower	0	Worker	7	4More	40	4.9milless	2	49Less	6	10less	6	10less	1	1.0Less	1.0Less	1	1	1	1	1	0	1	110	Medium	NA	Free	Commercial	5	Two-More	0	0	0	0	1	0	One	0	1.5	1.5hto2h
Fish	CM	DAM DOI	Male	36	30-59	HighSch	HiAbove	1	Farmer	4	4More	900	11more	4	50More	11	11More	11	11More	2	1.1More	1.1More	0	1	0	1	1	1	0	300	Medium	Local	NA	Commercial	0	None	1	0	0	1	0	1	Morethan2	1	8.5	4.0hto6h
Fish	CM	DAM DOI	Male	36	30-59	HighSch	HiAbove	0	Other	4	4More	80	5-10mil	1	49Less	3	10less	3	10less	2	1.1More	1.1More	0	1	1	1	0	1	1	50	Small	Exotic	Free	Commercial	2	Two-More	1	1	1	1	0	0	Morethan2	0	9	6.0habove
Fish	CM	TP CA MAU	Male	50	30-59	Secondary	SeLower	1	Farmer	3	3Less	300	11more	4	50More	17	11More	17	11More	3	1.1More	1.1More	0	1	1	1	1	0	0	125	Medium	Local	Free	Commercial	1	One	NA	NA	NA	NA	NA	NA	NA	0	1.5	1.5hto2h
Fish	CM	TP CA MAU	Male	38	30-59	Secondary	SeLower	1	Farmer	7	4More	400	11more	3	50More	16	11More	16	11More	1.5	1.1More	1.1More	1	1	1	1	1	1	0	200	Medium	Exotic	Free	Commercial	4	Two-More	1	0	0	1	1	1	Morethan2	0	3.5	1.5hto2h
Fish	CM	TP CA MAU	Male	36	30-59	Pri-lower	SeLower	1	Farmer	7	4More	100	5-10mil	4	50More	6	10less	6	10less	0.3	1.0Less	1.0Less	1	1	1	1	1	1	0	100	Medium	Local	Free	Commercial	2	Two-More	NA	NA	NA	NA	NA	NA	NA	1	0.5	1.0horless
Fish	CM	TP CA MAU	Male	50	30-59	Secondary	SeLower	1	Farmer	7	4More	50	4.9milless	2	49Less	12	11More	12	11More	2	1.1More	1.1More	1	1	1	1	1	0	1	95	Small	Local	Free	Commercial	2	Two-More	NA	NA	NA	NA	NA	NA	NA	0	1.5	1.0horless
Fish	CM	TP CA MAU	Male	68	>59	Pri-lower	SeLower	1	Farmer	6	4More	60	5-10mil	4	50More	16	11More	16	11More	3	1.1More	1.1More	1	1	1	1	1	1	0	25	Small	Local	Free	Commercial	1	One	NA	NA	NA	NA	NA	NA	NA	1	2.5	1.5hto2h
Fish	CM	TP CA MAU	Male	31	30-59	Secondary	SeLower	1	Farmer	8	4More	120	5-10mil	4	50More	12	11More	12	11More	1.2	1.1More	1.1More	0	1	0	1	1	0	1	3	Small	Local	Free	Commercial	3	Two-More	0	0	0	0	1	0	One	1	1.5	1.0horless
Fish	CM	TP CA MAU	Male	60	>59	Secondary	SeLower	1	Farmer	5	4More	200	5-10mil	4	50More	15	11More	15	11More	0.5	1.0Less	1.0Less	0	1	0	1	1	1	1	69	Small	Local	Free	Commercial	8	Two-More	0	0	0	1	0	0	One	1	1.5	1.0horless
Fish	CM	DAM DOI	Male	63	>59	Col-Higher	HiAbove	0	Worker	6	4More	200	5-10mil	4	50More	10	10less	10	10less	0.5	1.0Less	1.0Less	0	1	1	0	0	0	0	15	Small	Local	Free	Commercial	1	One	1	1	1	0	0	0	Morethan2	0	16	6.0habove
Fish	CM	DAM DOI	Male	65	>59	Secondary	SeLower	1	Farmer	6	4More	20	4.9milless	4	50More	16	11More	16	11More	10	10More	1.1More	1	1	1	1	0	0	1	50	Small	Local	Free	Commercial	1	One	NA	NA	NA	NA	NA	NA	NA	0	7	4.0hto6h
Fish	CM	DAM DOI	Male	59	30-59	Secondary	SeLower	1	Farmer	4	4More	150	5-10mil	4	50More	10	10less	10	10less	0.5	1.0Less	1.0Less	0	1	1	0	0	0	0	15	Small	Local	Free	Commercial	1	One	1	1	1	1	0	0	Morethan2	0	7	4.0hto6h
Fish	CM	DAM DOI	Male	40	30-59	HighSch	HiAbove	1	Farmer	3	3Less	88	5-10mil	88	NA	5	10less	5	10less	5	1.1More	1.1More	1	1	1	1	1	1	1	50	Small	Local	Free	Commercial	3	Two-More	0	0	0	0	0	0	Experience	0	2.5	1.5hto2h
Fish	CM	DAM DOI	Male	50	30-59	HighSch	HiAbove	0	Other	4	4More	150	5-10mil	2	49Less	9	10less	9	10less	2.8	1.1More	1.1More	0	1	1	1	1	0	0	80	Small	Local	Free	Commercial	4	Two-More	NA	NA	NA	NA	NA	NA	NA	0	1.5	1.5hto2h
Fish	CM	DAM DOI	Male	42	30-59	HighSch	HiAbove	1	Farmer	4	4More	40	4.9milless	4	50More	5	10less	5	10less	11	10More	1.1More	0	1	1	1	1	1	0	75	Small	Local	Free	Commercial	2	Two-More	0	0	0	1	1	0	Two	1	1.5	1.0horless
Fish	CM	DAM DOI	Male	54	30-59	Secondary	SeLower	1	Farmer	4	4More	45	4.9milless	3	50More	18	11More	16	11More	0.5	1.0Less	1.0Less	0	1	0	1	1	0	0	135	Medium	Both	Free	Commercial	9	Two-More	1	1	0	0	1	0	Morethan2	1	2.5	1.5hto2h
Fish	CM	DAM DOI	Male	65	>59	HighSch	HiAbove	1	Farmer	2	3Less	450	11more	3	50More	16	11More	16	11More	4	1.1More	1.1More	0	1	0	1	0	1	1	102	Medium	Exotic	Free	Commercial	0	None	1	1	0	0	1	0	Morethan2	0	6	4.0hto6h
Fish	CM	DAM DOI	Male	45	30-59	Secondary	SeLower	1	Farmer	3	3Less	150	5-10mil	3	50More	16	11More	6	10less	2	1.1More	1.1More	1	1	0	1	1	0	0	95	Small	Both	Free	Commercial	2	Two-More	1	1	1	1	1	0	Morethan2	0	5	4.0hto6h
Fish	CM	DAM DOI	Male	64	>59	Secondary	SeLower	1	Farmer	5	4More	2000	11more	4	50More	15	11More	15	11More	3	1.1More	1.1More	1	1	1	1	1	1	0	250	Medium	NA	Free	Commercial	1	One	NA	NA	NA	NA	NA	NA	NA	1	6	4.0hto6h
Fish	CM	DAM DOI	Male	49	30-59	Secondary	SeLower	1	Farmer	5	4More	50	4.9milless	4	50More	6	10less	6	10less	1.5	1.1More	1.1More	1	1	1	1	1	1	1	30	Small	Local	Free	Commercial	2	Two-More	NA	NA	NA	NA	NA	NA	NA	0	1.5	1.5hto2h
Fish	CM	DAM DOI	Male	39	30-59	Secondary	SeLower	1	Farmer	4	4More	500	11more	4	50More	15	11More	15	11More	4	1.1More	1.1More	0	1	1	0	0	0	0	350	Medium	Exotic	Free	Commercial	1	One	NA	NA	NA	NA	NA	NA	NA	0	2.5	1.5hto2h
Fish	CM	DAM DOI	Male	68	>59	Pri-lower	SeLower	1	Farmer	10	4More	500	11more	4	50More	10	10less	10	10less	0.5	1.0Less	1.0Less	1	1	1	1	1	1	1	50	Small	Local	Free	Commercial	2	Two-More	NA	NA	NA	NA	NA	NA	NA	0	5.5	2.5hto3.5h
Fish	CM	DAM DOI	Male	43	30-59	Secondary	SeLower	1	Farmer	3	3Less	1000	11more	4	50More	3	10less	3	10less	0.5	1.0Less	1.0Less	1	1	1	1	1	1	1	50	Small	Local	Free	Commercial	2	Two-More	0	0	0	1	0	0	One	0	2.5	1.5hto2h
Fish	CM	DAM DOI	Male	38	30-59	Secondary	SeLower	1	Farmer	6	4More	88	5-10mil	88	NA	4	10less	4	10less	26	10More	1.1More	1	1	1	1	1	1	0	62	Small	Exotic	Free	Commercial	4	Two-More	NA	NA	NA	NA	NA	NA	NA	0	3.5	2.5hto3.5h
Fish	CM	TP CA MAU	Male	38	30-59	HighSch	HiAbove	1	Farmer	5	4More	100	5-10mil	4	50More	7	10less	7	10less	1	1.0Less	1.0Less	1	1	1	1	1	1	0	75	Small	Exotic	Free	Commercial	4	Two-More	NA	NA	NA	NA	NA	NA	NA	0	7	4.0hto6h
Fish	CM	TP CA MAU	Male	34	30-59	Secondary	SeLower	1	Farmer	4	4More	50	4.9milless	4	50More	10	10less	10	10less	2	1.1More	1.1More	0	1	0	1	0	1	0	70	Small	Local	Free	Mix	3	Two-More	0	0	0	1	1	0	Two	0	2.5	1.5hto2h
Fish	CM	TP CA MAU	Male	28	<30	Secondary	SeLower	1	Farmer	6	4More	40	4.9milless	4	50More	15	11More	15	11More	2	1.1More	1.1More	1	1	1	1	0	1	1	160	Medium	Both	Free	Mix	3	Two-More	1	0	0	1	1	1	Morethan2	0	1.5	1.0horless
Fish	CM	TP CA MAU	Male	34	30-59	Secondary	SeLower	1	Farmer	4	4More	25	4.9milless	4	50More	14	11More	14	11More	2	1.1More	1.1More	1	1	1	1	1	1	0	20	Small	Exotic	Free	Commercial	1	One	0	0	0	1	0	0	One	1	2.5	1.5hto2h
Fish	CM	TP CA MAU	Male	57	30-59	Secondary	SeLower	1	Farmer	5	4More	88	5-10mil	2	49Less	15	11More	15	11More	1.5	1.1More	1.1More	0	1	0	1	1	0	0	15	Small	Exotic	Free	Commercial	2	Two-More	0	0	0	1	0	0	One	0	6	4.0hto6h
Fish	CM	TP CA MAU	Male	26	<30	Secondary	SeLower	0	GovStaff	3	3Less	240	5-10mil	3	50More	10	10less	10	10less	0.2	1.0Less	1.0Less	1	1	0	1	1	1	0	15	Small	Local	Free	Mix	2	Two-More	0	0	0	0	1	0	One	0	1.5	1.0horless
Fish	CM	TP CA MAU	Male	54	30-59	HighSch	HiAbove	1	Farmer	6	4More	600	11more	4	50More	15	11More	15	11More	0.3	1.0Less	1.0Less	0	1	1	0	1	0	0	50	Small	Local	Free	Commercial	2	Two-More	NA	NA	NA	NA	NA	NA	NA	0	6	4.0hto6h
Fish	CM	TP CA MAU	Male	65	>59	Secondary	SeLower	1	Farmer	4	4More	88	5-10mil	88	NA	5	10less	5	10less	1.2	1.1More	1.1More	1	1	1	1	1	0	0	40	Small	Exotic	Free	Commercial	1	One	NA	NA	NA	NA	NA	NA	NA	0	2.5	1.5hto2h
Fish	CM	TP CA MAU	Male	45	30-59	HighSch	HiAbove	1	Farmer	4	4More	8	4.9milless	2	49Less	15	11More	15	11More	0.1	1.0Less	1.0Less	0	1	0	1	0	1	1	130	Medium	Both	Free	Mix	3	Two-More	0	0	0	0	1	0	One	1	0.5	1.0horless
Fish	CM	TP CA MAU	Male	53	30-59	HighSch	HiAbove	1	Farmer	4	4More	800	11more	4	50More	8	10less	8	10less	0.4	1.0Less	1.0Less	0	1	1	1	1	1	1	94	Small	Local	Free	Commercial	2	Two-More	NA	NA	NA	NA	NA	NA	NA	1	5	4.0hto6h
Fish	CM	TP CA MAU	Male	45	30-59	Pri-lower	SeLower	1	Farmer	5	4More	750	11more	4	50More	8	10less	8	10less	0.1	1.0Less	1.0Less	1	1	1	1	1	0	0	22	Small	Exotic	Free	Commercial	0	None	NA	NA	NA	NA	NA	NA	NA	0	1.5	1.0horless
Fish	CM	TP CA MAU	Male	41	30-59	Pri-lower	SeLower	1	Farmer	4	4More	88	5-10mil	4	50More	10	10less	10	10less	1	1.0Less	1.0Less	0	1	1	1	1	0	0	140	Medium	Exotic	Free	Commercial	4	Two-More	NA	NA	NA	NA	NA	NA	NA	0	1.5	1.5hto2h
Fish	CM	DAM DOI	Male	27	<30	Secondary	SeLower	1	Farmer	4	4More	120	5-10mil	4	50More	4	10less	4	10less	2	1.1More	1.1More	1	1	1	0	0	1	0	65	Small	Exotic	Both	Mix	3	Two-More	NA	NA	NA	NA	NA	NA	NA	1	1.5	1.0horless
Fish	CM	TP CA MAU	Male	56	30-59	Secondary	SeLower	1	Farmer	7	4More	150	5-10mil	4	50More	15	11More	15	11More	5	1.1More	1.1More	0	1	1	1	1	1	0	70	Small	Local	Free	Commercial	2	Two-More	0	0	0	1	0	0	One	1	2.5	1.5hto2h
Fish	CM	TP CA MAU	Male	35	30-59	HighSch	HiAbove	1	Farmer	5	4More	3	4.9milless	2	49Less	11	11More	11	11More	3	1.1More	1.1More	0	1	1	1	1	1	1	15	Small	Exotic	Free	Commercial	1	One	NA	NA	NA	NA	NA	NA	NA	0	0	No
Fish	CM	TP CA MAU	Male	42	30-59	Secondary	SeLower	1	Farmer	3	3Less	100	5-10mil	3	50More	4	10less	4	10less	2	1.1More	1.1More	0	1	1	1	1	1	0	20	Small	Exotic	Free	Commercial	2	Two-More	0	0	0	0	1	1	Two	0	8.5	4.0hto6h
Fish	CM	TP CA MAU	Male	56	30-59	Pri-lower	SeLower	1	Farmer	6	4More	100	5-10mil	3	50More	7	10less	7	10less	3	1.1More	1.1More	1	1	1	1	1	1	0	30	Small	Exotic	Free	Commercial	0	None	NA	NA	NA	NA	NA	NA	NA	0	7	4.0hto6h
