# Supplementary material for: Knowledge, attitudes and practices of livestock and aquaculture producers regarding antimicrobial use and resistance in Vietnam
Source: PLoS One. 2019 Sep 25;14(9):e0223115. doi: 10.1371/journal.pone.0223115 (PMC6760827; doi:10.1371/journal.pone.0223115)
Supplement: S2 File — (XLSX) [file pone.0223115.s002.xlsx]

## Sheet: Farm
farmtype	t1	a2	a3	a53	a54	a6	a61	a7	a8	a9	a91	a10	a11	a11x1	a12	a13	a14	a15	b11	b12	b13	b14	b15	b16	b17	b18	b199	b199k	b21	b21a	b22	b22a	b23	b23a	b24	b24a	b25	b3	b4	b41	b5	b51	b61	b62	b63	b64	b65	b66	b67
Pig	ND	2	45	TRUC NINH	NAM DINH	2		3	1			5	30	2	3	23	23	1	1	2	2	2	2	2	2	2	2		1	4	1	30	1	15	2		2	3	1		4		2	2	2	2	1	2	1
Pig	ND	2	57	TRUC NINH	NAM DINH	2		2	1			4	150	2	4	25	25	1	1	2	2	2	2	2	2	2	2		1	10	1	50	2		2		2	2	1		4		2	2	2	2	2	2	2
Pig	ND	1	50	TRUC NINH	NAM DINH	1		3	2	99	NONG NGHIEP	4	50	2	2	10	10	1	1	2	2	2	2	2	1	2	2		1	3	1	9	1	30	2		2	3	1		4		2	2	2	1	2	2	2
Pig	ND	1	57	TRUC NINH	NAM DINH	1		4	1			5	90	2	3	30	30	0.7	1	1	2	2	2	2	2	2	1	CHIM BO CAU	1	4	1	20	1	20	2		2	3	1		4		2	2	2	2	2	2	1
Pig	ND	1	54	TRUC NINH	NAM DINH	1		4	1			5	180	1	2	20	20	1	1	1	2	2	2	2	2	2	2		1	2	1	21	1	13	2		2	2	1		4		2	2	2	1	2	2	1
Pig	ND	2	58	TRUC NINH	NAM DINH	2		3	2	4		9	100	1	2	10	10	2	1	1	2	2	2	2	2	2	2		1	5	1		1	5	2		2	1	1		4		2	1	2	1	2	2	1
Pig	ND	1	38	TRUC NINH	NAM DINH	1		6	2	2		3	48	2	2	20	4	3	1	2	2	2	2	2	1	2	2		2		2		1	20	2		2	2	1		1		2	1	2	2	1	2	1
Pig	ND	1	62	TRUC NINH	NAM DINH	1		5	1			3		1	3	40	9	4	1	1	2	2	2	2	1	2	2		1	5	2		1	50	2		2	1	1		2		2	2	2	2	2	2	1
Pig	ND	1	60	TRUC NINH	NAM DINH	1		4	2	2		3	165	2	2	10	10	0.7	1	2	2	2	2	2	2	2	1	CHIM BO CAU	1	3	1	12	1	7	2		2	2	1		4		2	1	2	2	1	2	1
Pig	ND	1	55	TRUC NINH	NAM DINH	1		4	1			4	75	2	3	30	30	3	1	2	2	2	2	2	2	2	2		1	5	2		1	20	2		2	2	1		4		2	2	2	2	2	2	2
Pig	ND	1	64	TRUC NINH	NAM DINH	1		3	2	3		2	150	2	2	3	3	2	2	2	2	2	2	2	1	2	1	DA DIEU	1	4	1	27	1	10	2		2	2	1		1		2	2	2	2	2	2	1
Pig	ND	2	48	TRUC NINH	NAM DINH	2		3	1			3	100	2	4	20	20	3	1	2	2	2	2	2	2	2	2		1	10	1	30	1	25	2		2	3	1		4		2	1	2	2	2	1	1
Pig	ND	1	49	TRUC NINH	NAM DINH	1		3	1			3	70	2	3	30	30	30	2	2	2	2	2	2	2	2	2		1	5	1	30	1	20	2		2	2	1		3		2	2	2	2	2	2	1
Pig	ND	2	42	TRUC NINH	NAM DINH	1		3	1			3	100	2	4	10	10	2	2	2	2	2	2	2	2	2	2		1	16	1	8	1	8	1	1	2	3	1		4		2	1	2	2	2	2	1
Pig	ND	1	33	TRUC NINH	NAM DINH	1		3	1			6	50	2	2	4	4	0.5	1	1	2	2	2	2	2	2	2		1	7	1	12	1	60	2		2	1	1		4		2	2	2	1	2	2	1
Pig	ND	2	57	TRUC NINH	NAM DINH	2		5	1			2	60	2	2	10	10	1	1	1	2	2	2	2	2	2	1	CHIM BO CAU	1	5	1	20	1	5	2		2	3	1		4		2	2	2	1	2	2	1
Pig	ND	1	64	TRUC NINH	NAM DINH	1		4	1			2	150	2	4	12	12	7	2	2	2	2	2	2	1	2	2		1	6	1	20	1	50	2		2	2	1		2		2	2	2	2	1	1	2
Pig	ND	2	59	TRUC NINH	NAM DINH	2		3	1			2	40	2	3	12	12	0.05	2	2	2	2	2	2	1	2	2		1	5	1	13	1	17	2		2	2	1		4		2	2	2	2	2	2	2
Pig	ND	1	60	TRUC NINH	NAM DINH	1		3	1			2	90	2	4	20	20	2	1	2	2	2	2	1	1	2	2		1	5	1	20	1	5	2		2	1	1		4		2	2	2	2	2	1	2
Pig	ND	2	40	TRUC NINH	NAM DINH	2		3	2	99	LAM VUON	4	60	2	1	6	6	1	1	2	2	2	2	2	2	2	2		1	5	1	20	1	5	2		2	3	1		4		2	1	2	2	2	2	1
Pig	ND	1	50	TRUC NINH	NAM DINH	1		3	1			3	1000	2	4	20	20	1	1	1	2	2	2	2	2	2	2		1	3	2		1	100	2		2	2	1		4		2	2	2	2	1	2	2
Pig	ND	2	64	TRUC NINH	NAM DINH	2		3	1			2	80	2	4	10	10	1	1	2	2	2	2	2	2	2	1	BA BA	1	15	1	40	1	10	2		2	1	1		4		2	2	2	2	2	2	1
Pig	ND	1	59	TRUC NINH	NAM DINH	1		4	1			3	70	2	3	13	12	3	1	2	2	2	2	2	1	2	2		1	10	1	14	1	22	2		2	1	1		4		2	2	2	2	2	2	2
Pig	ND	1	65	TRUC NINH	NAM DINH	1		3	1			3	30	2	4	20	20	3	1	2	2	2	2	2	1	2	2		1	3	2		1	21	2		2	2	1		4		2	2	2	2	2	2	1
Pig	ND	2	45	TRUC NINH	NAM DINH	2		2	2	99	NONG NGHIEP	5	40	2	2	25	25	3	1	2	2	2	2	2	2	2	2		1	1	1	5	2		2		2	2	1		4		2	2	2	2	2	2	1
Pig	ND	2	62	TRUC NINH	NAM DINH	2		3	1			2	40	2	3	15	15	0.05	2	2	2	2	2	2	1	2	2		1	3	1	14	2		2		2	2	1		4		2	2	2	2	2	2	2
Pig	ND	1	62	TRUC NINH	NAM DINH	1		3	1			2	60	2	4	10	10	3	1	2	2	2	2	2	1	2	2		1	2	1	18	1	20	2		2	2	1		1		2	2	2	2	88	2	1
Pig	ND	1	50	TRUC NINH	NAM DINH	1		3	1			3	200	2	3	10	10	0.03	2	2	2	2	2	2	1	2	2		1	3	1	20	1	10	2		2	2	1		4		2	2	2	2	2	2	1
Pig	ND	1	57	TRUC NINH	NAM DINH	1		3	2	4		2	150	2	2	15	15	0.5	1	1	2	2	2	2	1	2	2		1	5	2		1	20	2		2	2	1		1		2	1	2	2	2	2	1
Pig	ND	1	63	TRUC NINH	NAM DINH	1		3	1			2	30	2	2	14	14	3	1	1	2	2	2	2	1	2	2		1	6	1	27	1	10	2		2	2	1		1		2	2	2	1	2	2	1
Pig	ND	1	47	TRUC NINH	NAM DINH	1		3	1			3	50	2	1	24	21	3	1	2	2	2	2	2	1	2	2		1	2	1	10	1	10	2		2	2	1		4		2	2	2	2	1	2	1
Pig	ND	2	54	TRUC NINH	NAM DINH	2		6	1			2	35	2	4	27	27	5	1	2	2	2	2	2	2	2	2		1	3	2		1	5	2		2	3	1		4		2	2	2	2	1	2	1
Pig	ND	1	60	TRUC NINH	NAM DINH	1		3	1			2	200	2	4	25	15	3	1	1	2	2	2	2	1	2	2		1	6	1	28	1	22	2		2	2	1		4		2	2	2	2	2	2	1
Pig	ND	2	57	Y YEN	NAM DINH	1		3	2	99	LAM RUONG	2	40	2	1	10	10	1	1	2	2	2	2	2	1	2	2		1	1	2		1	1	2		2	1	1		1		2	1	2	1	1	2	1
Pig	ND	2	47	Y YEN	NAM DINH	1		4	2	3		4	90	2	1	2	2	2	1	2	2	2	2	2	1	2	2		1	8	2		1	13	2		2	3	1		4		2	2	2	2	2	2	1
Pig	ND	1	56	Y YEN	NAM DINH	1		4	2	2		3	500	2	3	14	14	5	1	2	2	2	2	2	2	2	2		1	6	1	70	1	50	2		2	3	1		4		2	1	2	2	1	1	1
Pig	ND	1	57	Y YEN	NAM DINH	1		4	2	4		4	150	2	2	25	25	0.01	1	1	1	2	2	2	2	2	2		1	10	1	50	1	20	2		2	2	1		2		2	2	2	2	2	2	2
Pig	ND	2	55	Y YEN	NAM DINH	2		3	2	99	LAM RUONG	3	65	2	1	10	10	0.1	1	1	2	2	2	2	2	2	2		2		2		1	30	2		2	2	1		2		2	1	2	2	1	2	1
Pig	ND	1	50	Y YEN	NAM DINH	1		3	1			5	70	2	3	20	20	3	1	2	2	2	2	2	2	2	2		2		1	5	1	10	2		2	1	2		2		2	1	2	2	1	2	1
Pig	ND	1	43	Y YEN	NAM DINH	1		6	1			5	80	2	2	10	10	6	2	2	2	2	1	2	1	2	2		1	10	2		1	50	2		2	2	1		1		2	2	2	1	2	2	1
Pig	ND	2	33	Y YEN	NAM DINH	2		3	1			5	10	2	1	4	4	0.02	1	1	2	2	2	2	1	2	2		1	1	1	5	1	3	2		2	1	1		4		2	1	2	2	2	2	1
Pig	ND	1	70	Y YEN	NAM DINH	1		3	1			2	20	2	3	3	3	50	2	2	2	2	1	2	2	2	2		1	1	2		2		2		2	2	1		4		2	2	2	2	2	2	2
Pig	ND	2	46	Y YEN	NAM DINH	2		3	1			4	80	2	2	5	5	5	1	1	2	2	2	2	2	2	2		1	10	1	20	2		2		2	2	1		2		2	1	1	1	2	2	1
Pig	ND	1	60	Y YEN	NAM DINH	1		3	1			5	100	2	2	20	20	3	1	1	2	2	2	2	2	2	2		1	6	2		1	40	2		2	2	1		1		2	1	2	2	1	2	2
Pig	ND	1	61	Y YEN	NAM DINH	1		5	1			4	200	2	2	27	27	0.5	1	2	2	2	2	2	2	2	2		1	2	1	25	2		2		2	1	1		4		2	2	2	2	2	2	1
Pig	ND	1	61	Y YEN	NAM DINH	1		3	1			3	100	2	3	20	20	2	1	1	2	2	1	2	1	2	2		1	6	1	70	1	60	2		2	1	1		99	CAM CONG NGHIEP TRON NGO NAU LEN	2	1	1	2	2	2	2
Pig	ND	1	55	Y YEN	NAM DINH	1		3	1			5	20	2	3	30	30	3	1	1	2	2	2	2	2	2	2		1	2	1	2	2		2		2	2	1		3		2	2	2	2	2	2	2
Pig	ND	1	54	Y YEN	NAM DINH	1		3	2	99	LAM NONG NGHIEP	3	60	2	2	10	10	2	1	2	2	1	2	2	1	2	2		1	5	2		1	30	2		2	3	1		4		1	2	2	2	2	2	1
Pig	ND	2	46	Y YEN	NAM DINH	2		3	1			3	50	2	4	7	7	2	1	1	2	2	1	2	1	2	2		1	2	1	7	1	15	2		2	1	1		4		2	1	2	2	1	1	1
Pig	ND	2	72	Y YEN	NAM DINH	1		4	1			5	40	2	3	20	20	2	1	2	2	2	2	2	2	2	2		1	4	2		1	20	2		2	2	1		1		2	2	2	2	2	2	2
Pig	ND	2	62	Y YEN	NAM DINH	2		2	1			1	150	2	2	12	3	0.7	1	1	2	2	1	2	1	2	2		2		2		1	6	2		2	2	1		4		2	2	2	2	2	2	1
Pig	ND	1	35	Y YEN	NAM DINH	1		3	1			4	100	2	2	5	5	1.5	1	1	2	1	2	2	1	2	2		1	3	2		1	30	2		2	2	1		1		2	1	2	1	2	2	1
Pig	ND	2	59	Y YEN	NAM DINH	2		3	1			4	60	2	2	40	40	0.5	1	2	2	2	1	2	2	2	2		1	2	2		1	4	2		2	2	1		4		2	2	1	2	1	2	1
Pig	ND	1	54	Y YEN	NAM DINH	1		4	2	99	NONG DAN	6	150	2	1	1	1	2	2	2	2	2	2	2	2	2	2		1	2	1	20	2		2		2	2	1		1		2	2	2	2	1	1	1
Pig	ND	2	36	Y YEN	NAM DINH	2		3	1			5	60	2	2	8	8	2	1	2	2	2	1	2	1	2	2		1	5	1	25	1	25	2		2	2	1		1		1	1	2	2	2	2	1
Pig	ND	1	45	Y YEN	NAM DINH	1		3	1			3	120	2	2	14	14	1.5	1	1	2	2	2	2	1	2	2		1	4	2		1	17	2		2	1	1		4		2	2	2	2	1	2	1
Pig	ND	2	44	Y YEN	NAM DINH	2		3	1			5	100	2	3	14	14	1	1	1	2	2	2	2	1	2	2		1	14	1	100	2		2		2	2	1		1		2	1	1	2	1	1	1
Pig	ND	1	50	Y YEN	NAM DINH	1		3	1			2	100	2	3	10	10	1	1	1	2	2	1	2	1	2	2		1	4	1	10	1	20	2		2	1	1		4		2	1	1	2	2	2	1
Pig	ND	1	55	Y YEN	NAM DINH	1		4	1			1	60	2	2	10	10	3	1	1	2	2	1	2	1	2	2		2		2		2		2		1	1	1		1		2	1	2	2	1	2	1
Pig	ND	1	69	Y YEN	NAM DINH	1		3	1			6	100	2	4	16	16	0.5	1	2	2	2	2	2	1	2	2		1	9	1	10	1	40	2		2	2	1		1		2	2	2	2	2	2	1
Pig	ND	1	44	Y YEN	NAM DINH	1		2	1			6	70	2	2	10	10	3	2	2	2	2	2	2	1	2	2		1	15	1	80	1	60	2		2	2	1		2		2	2	2	1	2	1	1
Pig	ND	1	44	Y YEN	NAM DINH	1		4	1			4	80	2	4	10	10	0.3	1	1	2	2	2	2	1	2	2		1	10	2		1	30	2		2	1	1		4		2	1	2	1	1	2	1
Pig	ND	2	50	Y YEN	NAM DINH	2		4	1			5	50	2	2	19	19	5	1	2	2	2	2	2	1	2	2		1	4	2		1	16	2		2	1	1		1		2	2	2	2	2	2	1
Pig	DN	1	40	CAM MY	DONG NAI	3		4	1			3		1	1	1	1	1.5	2	1	2	2	2	2	2	2	2		1	25	2		2		2		2	2	1		1		2	2	2	2	2	2	2
Pig	DN	2	37	CAM MY	DONG NAI	99	EM DAU	3	1			4	150	2	1	14	14	5	1	2	2	2	2	2	2	2	2		1	10	2		1	100	2		2	1	1		1		2	2	2	2	2	2	2
Pig	DN	1	60	CAM MY	DONG NAI	1		3	2	99	LAM NONG	5	70	2	1	14	14	8	1	2	2	2	2	2	2	2	2		1	2	2		1	16	2		2	1	1		1		2	2	2	2	2	2	2
Pig	DN	1	44	CAM MY	DONG NAI	1		3	1			3	300	2	4	5	5	1	2	2	2	2	2	2	2	2	2		1	40	2		1	200	2		2	1	1		1		2	2	2	2	2	2	1
Pig	DN	2	48	CAM MY	DONG NAI	2		3	2	1		5	100	2	2	10	10	0.2	2	2	2	2	2	2	2	2	2		1	5	1	35	2		2		2	2	1		4		2	2	2	2	2	2	1
Pig	DN	2	49	CAM MY	DONG NAI	2		3	1			4		1	2	6	6	8	1	1	2	2	1	2	2	2	2		2		2		1	40	2		2	2	1		1		2	2	2	2	2	2	1
Pig	DN	2	57	CAM MY	DONG NAI	1		1	2	99	LAM CA PHE, TIEU	6	100	2	1	15	15	10	1	2	2	2	1	2	2	2	2		1	6	1	60	1	20	2		2	2	1		1		2	2	1	2	2	2	2
Pig	DN	2	53	CAM MY	DONG NAI	1		4	1			5		1	2	17	17	12	1	1	2	2	1	2	2	2	2		1	7	1	9	1	24	2		2	2	1		1		2	2	2	2	2	2	1
Pig	DN	2	66	CAM MY	DONG NAI	2		4	1			7		1	4	20	20	1	1	2	2	2	2	2	2	2	2		1	28	1	25	1	50	2		2	3	1		1		2	2	2	2	2	2	1
Pig	DN	2	54	CAM MY	DONG NAI	2		2	2	99	NONG NGHIEP	2		1	2	8	8	0.5	2	2	2	2	2	2	2	2	2		2		2		1	25	2		2	2	1		1		2	2	2	1	2	2	1
Pig	DN	1	42	CAM MY	DONG NAI	1		6	1			4	200	2	3	11	7	1	1	2	2	2	1	2	2	2	2		1	12	2		1	85	2		2	2	1		1		2	2	2	2	2	2	2
Pig	DN	2	50	CAM MY	DONG NAI	2		2	2	99	TRONG TROT	3	30	2	1	10	10	5	1	1	2	2	2	2	2	2	2		1	14	1	15	1	10	2		2	2	1		1		2	2	2	2	2	2	2
Pig	DN	1	52	CAM MY	DONG NAI	1		3	2	99	TRONG TROT	5	300	2	1	5	5	0.06	2	2	2	2	2	2	2	2	2		1	10	2		1	100	2		2	2	1		1		2	2	2	2	1	2	2
Pig	DN	1	48	CAM MY	DONG NAI	1		3	1			3	100	2	3	13	12	0.5	2	2	2	2	2	2	2	2	2		2		2		1	200	2		2	2	1		4		2	2	2	2	2	2	2
Pig	DN	1	57	CAM MY	DONG NAI	1		2	1			3	70	2	1	17	17	7	1	1	2	2	2	2	2	2	2		1	7	2		1	50	2		2	2	1		1		2	2	2	2	2	2	1
Pig	DN	1	60	CAM MY	DONG NAI	1		3	1			5	150	2	2	5	5	3	1	1	2	2	2	2	2	2	2		1	1	2		1	10	2		2	2	1		1		2	2	2	2	2	2	2
Pig	DN	2	38	CAM MY	DONG NAI	1		3	1			5		1	4	15	15	1	2	2	2	2	2	2	2	2	2		1	40	1	100	1	200	2		2	2	1		1		2	2	2	2	2	2	1
Pig	DN	1	64	CAM MY	DONG NAI	1		4	2	5		2	100	2	2	3	3	3	1	1	2	2	2	2	2	2	2		1	11	1	30	1	60	2		2	2	1		1		2	2	2	1	2	2	1
Pig	DN	2	53	CAM MY	DONG NAI	2		2	1			3	150	2	4	15	15	1	2	2	2	2	2	2	2	2	2		1	15	2		1	100	2		2	2	1		1		2	2	2	1	88	1	1
Pig	DN	2	47	CAM MY	DONG NAI	2		2	1			5	550	2	4	15	15	6	1	1	2	2	2	2	2	2	2		1	4	2		1	40	2		2	2	2		1		2	2	2	1	1	88	2
Pig	DN	2	53	CAM MY	DONG NAI	2		2	1			3	350	2	2	17	5	5	2	2	2	2	2	2	2	2	2		1	25	1	14	1	220	2		2	1	1		1		2	2	2	2	2	2	2
Pig	DN	1	54	CAM MY	DONG NAI	1		3	1			8	300	2	4	33	33	0.6	2	2	2	2	2	2	2	2	2		1	18	2		1	120	2		2	2	1		2		2	2	2	1	2	2	1
Pig	DN	1	43	CAM MY	DONG NAI	1		3	1			4	360	2	4	13	13	1	2	2	2	2	2	2	2	2	2		1	30	2		1	250	2		2	2	1		1		2	2	1	2	2	2	1
Pig	DN	2	42	CAM MY	DONG NAI	2		3	2	99	LAM RAY	4	100	2	1	21	21	2	1	1	2	2	2	2	2	2	1	BO CAU	1	12	1	6	1	70	2		2	2	1		1		2	2	1	1	1	2	2
Pig	DN	1	57	CAM MY	DONG NAI	1		4	2	99	LAM RAY	3	200	2	1	14	14	10	2	2	2	2	2	2	2	2	2		1	6	2		1	60	2		2	2	1		1		2	2	2	2	2	2	2
Pig	DN	1	64	CAM MY	DONG NAI	1		3	1			4	200	2	4	15	15	1	2	2	2	2	2	2	2	2	2		1	10	2		1	60	2		2	2	1		1		2	2	2	2	2	2	2
Pig	DN	1	58	CAM MY	DONG NAI	1		3	1			6	300	2	2	11	11	3	2	2	2	2	2	2	2	2	2		1	15	1	50	1	200	2		2	2	1		1		2	1	2	2	1	2	1
Pig	DN	1	69	CAM MY	DONG NAI	1		3	1			1	8	2	4	7	7	1.5	2	2	2	2	2	2	2	2	2		1	1	1	8	2		2		2	2	1		1		2	2	2	2	2	2	1
Pig	DN	2	59	CAM MY	DONG NAI	1		3	1	1		5	500	2	2	27	27	5	1	1	2	2	2	2	2	2	2		1	10	2		1	100	2		2	2	1		1		2	2	2	2	2	2	2
Pig	DN	1	57	CAM MY	DONG NAI	1		3	1			2	30	2	1	15	15	13	1	1	2	2	2	1	2	2	2		2		2		1	35	2		2	2	1		1		2	2	2	1	2	2	1
Pig	DN	2	48	THONG NHAT	DONG NAI	1		1	1			3	100	2	2	20	20	2.5	1	1	2	2	2	2	2	2	2		1	3	1	10	1	70	2		2	1	1		1		2	1	2	2	2	2	1
Pig	DN	2	50	THONG NHAT	DONG NAI	2		2	1			3	200	2	2	10	2	8	2	2	2	2	2	2	2	2	2		1	5	2		1	40	2		2	3	1		1		2	2	2	2	2	2	1
Pig	DN	2	53	THONG NHAT	DONG NAI	2		2	2	99	LAM RAY, LAM NONG	4	70	2	2	9	9	8	1	2	2	2	2	2	2	2	2		1	3	2		1	30	2		2	2	1		1		2	2	2	2	2	2	1
Pig	DN	1	56	THONG NHAT	DONG NAI	1		3	2	99	TRONG TROT	2	60	2	1	10	10	1	1	2	2	2	2	2	2	2	2		1	1	2		1	10	2		2	2	1		1		2	2	2	2	2	2	1
Pig	DN	1	46	THONG NHAT	DONG NAI	1		4	2	99	KINH DOANH XE MAY	4	1500	2	3	10	10	5	1	1	2	2	2	2	2	2	2		1	150	2		1	800	2		2	2	1		1		2	2	2	2	2	2	2
Pig	DN	2	54	THONG NHAT	DONG NAI	2		2	2	99	LAM RAY	3	95	2	1	20	20	3	1	2	2	2	2	2	2	2	2		1	11	2		1	70	2		2	2	1		1		2	2	2	2	2	2	1
Pig	DN	1	59	THONG NHAT	DONG NAI	2		2	2	99	LAM RAY	5	160	2	2	10	10	3	1	1	2	2	2	2	2	2	2		1	7	2		1	50	2		2	2	1		1		2	2	2	2	2	1	2
Pig	DN	1	50	THONG NHAT	DONG NAI	1		4	2	99	LAM RUONG	4	1000	2	3	7	4	5	2	1	2	2	2	2	2	2	2		1	28	2		1	110	2		2	2	1		1		2	2	2	2	2	2	1
Pig	DN	1	57	THONG NHAT	DONG NAI	1		2	1			2		1	2	4	4	3	2	2	2	2	1	2	2	2	2		1	4	1	30	1	20	2		2	2	1		1		2	2	2	1	2	2	1
Pig	DN	1	56	THONG NHAT	DONG NAI	1		3	2	99	LAM RAY	6	100	2	1	15	15	1	1	2	2	2	2	1	2	2	2		1	4	2		1	22	2		2	2	1		1		2	2	2	2	2	2	2
Pig	DN	1	67	THONG NHAT	DONG NAI	1		2	1			2	100	2	3	20	20	3	1	1	2	2	2	2	2	2	2		1	10	1	50	1	20	2		2	2	1		1		2	1	2	1	2	88	1
Pig	DN	1	52	THONG NHAT	DONG NAI	1		3	1			4	300	2	4	8	8	5	2	1	2	2	2	2	2	2	2		1	40	1	300	2		2		2	2	1		1		2	2	2	2	2	2	2
Pig	DN	1	52	THONG NHAT	DONG NAI	1		3	1			5		1	4	20	20	7	1	2	2	2	2	2	2	2	2		1	9	2		1	80	2		2	2	1		1		2	2	2	2	2	2	2
Pig	DN	1	40	THONG NHAT	DONG NAI	1		5	2	1		3	360	2	1	7	7	3	1	1	2	2	2	1	2	2	2		1	5	2		2		2		2	1	1		1		2	2	2	2	2	2	1
Pig	DN	2	53	THONG NHAT	DONG NAI	1		2	2	6		4	60	2	2	20	7	2	1	2	2	2	2	2	2	2	2		1	6	1	50	1	30	2		2	1	1		1		2	2	2	2	2	2	1
Pig	DN	2	55	THONG NHAT	DONG NAI	1		3	1			4		1	2	30	30	4	1	2	2	2	2	1	2	2	2		1	5	1	19	1	18	2		2	2	1		1		2	2	2	2	2	2	2
Pig	DN	2	49	THONG NHAT	DONG NAI	2		3	1			4	100	2	3	18	18	6	1	2	2	2	2	2	2	2	2		1	13	1	40	2		2		2	2	1		1		2	2	2	2	2	2	2
Pig	DN	1	49	THONG NHAT	DONG NAI	1		3	1			6	200	2	2	25	25	1	1	2	2	2	2	2	2	2	2		1	30	2		1	70	2		2	2	1		1		2	2	2	2	2	2	1
Pig	DN	2	45	THONG NHAT	DONG NAI	2		3	1			7	100	2	2	20	20	1	1	2	2	2	2	2	2	2	2		1	4	1	42	1	32	2		2	1	1		1		2	2	2	2	2	2	1
Pig	DN	2	46	THONG NHAT	DONG NAI	2		3	1			6	100	2	3	10	10	5	1	2	2	2	2	2	2	2	2		1	10	2		1	30	2		2	2	1		1		2	2	2	2	2	2	1
Pig	DN	2	28	THONG NHAT	DONG NAI	99	CON DAU	4	1			6	180	2	2	4	4	2	1	2	2	2	2	2	2	2	2		1	10	1	40	1	30	2		2	1	1		1		2	2	2	1	2	2	2
Pig	DN	1	51	THONG NHAT	DONG NAI	1		3	1			4	100	2	3	5	5	2	2	2	2	2	1	1	2	2	2		1	3	2		1	20	2		2	2	1		1		2	2	2	1	2	2	1
Pig	DN	1	26	THONG NHAT	DONG NAI	3		5	1			8		2	3	4	4	5	1	1	2	2	2	2	2	2	2		1	11	1	50	2		2		2	3	1		4		2	2	2	2	2	2	2
Pig	DN	1	57	THONG NHAT	DONG NAI	1		4	1			2	200	2	1	30	30	2	1	2	2	2	2	2	2	2	2		1	10	1	50	1	50	2		2	2	1		1		2	2	2	2	2	2	1
Pig	DN	2	40	THONG NHAT	DONG NAI	2		3	1			3	150	2	3	8	8	3	2	2	2	2	2	2	2	2	2		1	9	1	30	1	40	2		2	1	1		1		2	2	2	2	1	2	1
Pig	DN	2	45	THONG NHAT	DONG NAI	1		4	1			3	200	2	2	12	12	2	2	2	2	2	2	2	2	2	2		1	16	1	60	1	70	2		2	1	1		1		2	2	2	2	2	2	2
Pig	DN	1	53	THONG NHAT	DONG NAI	1		3	2	5		7		1	1	3	3	1.5	1	1	2	2	2	2	2	2	2		1	1	1	10	2		2		2	1	1		4		2	2	2	2	2	2	2
Pig	DN	1	53	THONG NHAT	DONG NAI	1		3	2	99	BUON BAN	9	600	2	1	20	1	1	1	1	2	2	2	2	2	2	2		1	4	1	30	2		1	1	2	2	1		4		2	2	2	2	2	2	1
Pig	DN	2	41	THONG NHAT	DONG NAI	1		2	1			5		1	4	10	10	3	1	1	2	2	1	2	2	2	2		1	6	2		1	66	2		2	2	1		1		2	2	2	2	2	2	1
Pig	DN	2	29	THONG NHAT	DONG NAI	1		4	1			3		1	3	4	4	5	2	2	2	2	2	2	2	2	2		1	40	2		1	28	1	1	2	2	1		2		2	2	2	2	2	2	1
Pig	DN	1	41	THONG NHAT	DONG NAI	1		3	2	99	TRONG TROT	4		1	1	19	16	4	2	2	2	2	2	2	2	2	2		1	6	2		1	120	2		2	2	1		1		2	2	2	2	2	2	2
Pig	DN	2	55	THONG NHAT	DONG NAI	1		4	1			3	50	2	2	20	20	1	1	2	2	2	2	2	2	2	2		1	7	2		1	40	2		2	2	1		1		2	2	2	2	2	2	1
Pig	DN	1	55	THONG NHAT	DONG NAI	1		4	1			2	250	2	2	20	11	3	2	2	2	2	2	2	1	2	2		1	80	2		1	400	2		2	2	1		1		2	2	2	2	2	2	2
Pig	DN	2	67	THONG NHAT	DONG NAI	2		2	2	99	LAM RAY	7	300	2	2	25	25	2	1	2	2	2	2	2	2	2	2		1	8	1	43	2		2		2	1	1		1		2	2	2	2	2	2	1
Pig	DN	2	49	THONG NHAT	DONG NAI	1		3	1			5	100	2	2	30	30	5	2	2	2	2	2	2	2	2	2		1	7	1	60	1	44	2		2	2	1		1		2	2	2	2	2	2	2
Pig	DN	2	47	THONG NHAT	DONG NAI	2		4	1			4	50	2	2	20	20	3	1	2	2	2	2	2	2	2	2		1	10	2		1	30	2		2	2	1		1		2	2	2	2	2	2	1
Pig	DN	2	61	THONG NHAT	DONG NAI	2		2	1			6	80	2	3	20	20	7	1	1	2	2	2	1	2	2	2		1	5	1	50	2		2		2	1	1		1		2	2	2	1	2	2	1
Pig	DN	2	52	THONG NHAT	DONG NAI	2		3	1			4	200	2	2	20	20	6	1	2	2	2	2	2	2	2	2		1	30	2		1	280	2		2	1	1		1		2	2	2	2	2	2	2
Chicken	BG	2	51	YEN THE	BAC GIANG	1		4	1			3	120	2	3	15	15	1	2	1	2	2	2	2	2	2	2		2		1	2000	2		2		2	2	2		1		2	2	2	1	1	2
Chicken	BG	1	47	YEN THE	BAC GIANG	1		4	2	99	LAM VUON, TRONG CAY AN QUA	4	200	2	2	15	15	3	1	2	2	2	1	2	2	2	2		2		1	1000	2		2		2	1	3		1		2	2	2	1	1	1
Chicken	BG	1	41	YEN THE	BAC GIANG	3		3	1			5	100	2	2	10	20	2	1	2	2	2	2	2	2	2	2		2		1	1000	2		2		2	3	3		1		2	2	1	1	2	2
Chicken	BG	1	47	YEN THE	BAC GIANG	1		4	1			2	55	2	3	25	5	2	1	2	2	2	2	2	2	2	2		2		1	900	2		2		2	2	3		1		2	2	1	1	1	2
Chicken	BG	1	45	YEN THE	BAC GIANG	1		5	1			6	140	2	4	20	20	3	2	2	2	2	2	2	2	2	2		2		1	2000	2		2		2	2	2		1		2	2	2	1	1	2
Chicken	BG	2	46	YEN THE	BAC GIANG	2		4	1			2	40	2	2	20	10	0.1	2	2	2	2	1	1	2	2	1	BO CAU	1	50	1	1000	2		2		2	1	2		1		2	2	2	1	1	1
Chicken	BG	2	52	YEN THE	BAC GIANG	1		3	2	99	CAY LUA	2	25	2	3	10	10	0.1	1	1	2	2	2	2	2	2	2		1	10	1	190	2		2		2	1	2		1		2	1	1	1	1	2
Chicken	BG	2	64	YEN THE	BAC GIANG	1		4	1			8	70	2	3	13	13	0.1	2	2	2	2	2	2	2	2	2		2		1		2		2		2	2	2		1		2	2	2	1	1	1
Chicken	BG	2	68	YEN THE	BAC GIANG	1		4	2	3		1	20	2	2	36	36	0.5	1	2	2	2	1	2	2	2	1	CHO	2		1	40	2		2		2	3	3		4		2	2	1	1	2	2
Chicken	BG	1	39	YEN THE	BAC GIANG	1		3	1			5	100	2	2	15	13	0.5	1	2	2	2	2	2	2	2	1	BO CAU	2		1	1000	2		2		2	1	2		1		2	2	2	1	1	2
Chicken	BG	1	36	YEN THE	BAC GIANG	1		4	1			4	80	2	4	10	10	0.5	1	1	2	2	2	2	2	2	2		2		1	1000	2		2		2	3	2		1		2	2	1	1	2	1
Chicken	BG	1	50	YEN THE	BAC GIANG	1		2	1			3	45	2	4	15	15	1.5	2	2	2	2	2	2	2	2	2		2		1	4500	2		2		2	2	3		1		2	2	2	1	1	1
Chicken	BG	1	53	YEN THE	BAC GIANG	1		4	1			2	100	2	4	10	10	1	1	1	2	2	2	2	2	2	2		1	10	1	2000	2		2		2	2	3		1		2	2	2	1	1	2
Chicken	BG	1	45	YEN THE	BAC GIANG	1		3	1			4	100	2	3	10	10	1	1	1	2	2	2	2	2	2	2		2		1	1000	2		2		2	1	3		1		2	2	1	1	2	2
Chicken	BG	1	70	YEN THE	BAC GIANG	1		3	1			2	40	2	1	20	10	0.5	1	2	2	1	1	2	1	2	2		1	10	2		1	100	2		2	2	2		2		2	2	1	2	2	1
Chicken	BG	2	36	YEN THE	BAC GIANG	2		5	1			3	84	2	3	5	5	4	2	2	2	2	2	2	2	2	2		2		1	500	2		2		2	1	2		1		2	1	1	1	1	1
Chicken	BG	1	50	YEN THE	BAC GIANG	1		4	1			3	36	2	3	8	8	2	2	2	2	2	2	1	2	2	2		2		1	1000	2		2		2	2	2		2		2	2	1	1	1	1
Chicken	BG	1	45	YEN THE	BAC GIANG	1		4	1			3	70	2	4	8	8	1	2	2	2	2	2	2	2	2	2		2		1	800	2		2		2	2	2		2		2	2	2	1	1	1
Chicken	BG	2	41	YEN THE	BAC GIANG	3		1	1			6	30	2	2	10	10	0.2	2	2	2	2	2	2	1	2	2		2		1	2000	2		2		2	3	2		1		2	2	2	1	1	2
Chicken	BG	2	58	YEN THE	BAC GIANG	1		3	2	99	LAM RUONG	3	50	1	2	12	2	0.3	1	2	2	2	2	2	2	2	2		1	10	1	40	2		2		2	1	2		1		2	2	2	1	2	2
Chicken	BG	2	38	YEN THE	BAC GIANG	2		3	1			4	35	2	2	5	4	0.5	1	2	2	2	2	2	2	2	2		2		2		2		1	40	2	1	2		1		2	2	2	1	2	2
Chicken	BG	2	41	YEN THE	BAC GIANG	2		3	1			5	100	2	4	10	10	0.5	2	2	2	2	2	2	2	2	2		2		1	500	2		2		2	2	2		1		2	2	2	1	1	2
Chicken	BG	1	48	YEN THE	BAC GIANG	2		4	1			2	480	2	4	9	9	1	1	2	2	2	2	2	2	2	1	CHI9M BO CAU	2		1	2500	1	700	2		2	2	2		1		2	2	2	1	1	2
Chicken	BG	2	39	YEN THE	BAC GIANG	2		2	1			4	40	2	4	10	7	1.5	1	1	2	2	2	2	2	2	2		2		1	600	2		2		2	1	2		1		2	2	1	1	1	1
Chicken	BG	2	55	YEN THE	BAC GIANG	2		4	1			2	70	2	4	30	8	1.5	1	2	2	2	2	2	2	2	2		2		1	500	2		2		2	2	2		1		2	2	2	1	1	1
Chicken	BG	1	56	YEN THE	BAC GIANG	1		4	1			2	300	2	2	15	15	1.5	1	2	2	2	2	2	2	2	2		2		1	3000	2		2		2	2	3		1		2	2	1	1	1	1
Chicken	BG	2	47	YEN THE	BAC GIANG	2		3	1			3	40	2	4	11	11	1	1	2	2	2	2	2	2	2	2		2		1	700	2		2		2	2	3		1		2	1	2	1	2	1
Chicken	BG	1	46	YEN THE	BAC GIANG	1		3	1			4	8	2	4	10	10	1	1	1	2	2	2	2	2	2	2		2		1	4000	2		2		2	3	2		1		2	2	2	2	2	2
Chicken	BG	1	58	YEN THE	BAC GIANG	2		4	1			5	100	2	2	10	10	0.5	1	1	2	2	2	2	2	2	2		2		1	1750	2		2		2	2	2		1		2	2	2	1	1	2
Chicken	BG	1	48	YEN THE	BAC GIANG	1		3	1			5	150	2	3	12	12	1	1	1	2	2	2	2	2	2	2		2		1	3000	2		2		2	2	2		1		2	2	1	1	1	2
Chicken	BG	2	40	YEN THE	BAC GIANG	2		4	1			5	100	2	4	15	15	1	2	2	2	2	2	2	2	2	2		2		1	3000	2		2		2	1	3		1		2	2	2	1	1	2
Chicken	BG	2	57	YEN THE	BAC GIANG	2		4	2	5		2	80	2	1	30	30	0.5	1	1	2	2	2	2	2	2	2		1	12	1	7	2		2		2	2	1		4		2	2	2	1	2	2
Chicken	BG	1	60	HIEP HOA	BAC GIANG	1		5	2	99	LAM RUONG	2	40	2	2	20	20	0.7	1	1	2	1	1	2	1	2	2		2		1	300	2		2		2	3	2		1		2	2	2	1	1	2
Chicken	BG	2	41	HIEP HOA	BAC GIANG	1		3	1			5	100	2	4	3	3	1	1	2	2	2	2	2	2	2	1	CHIM BO CAU	2		1	100	2		2		2	2	2		2		2	2	2	1	1	2
Chicken	BG	1	58	HIEP HOA	BAC GIANG	1		3	1			7		2	2	12	12	0.1	1	2	2	2	2	2	2	2	2		2		1	1000	2		2		2	3	3		1		2	2	2	1	1	2
Chicken	BG	1	33	HIEP HOA	BAC GIANG	1		5	1			4	180	2	4	3	3	1	2	2	2	2	2	2	2	2	2		2		1	1000	1	5000	2		2	2	3		1		2	2	2	1	1	2
Chicken	BG	1	39	HIEP HOA	BAC GIANG	1		3	1			7	100	2	3	20	15	2	1	2	2	2	1	2	1	2	2		1	50	1	100	2		1	10	2	1	2		4		2	2	2	1	1	2
Chicken	BG	1	57	HIEP HOA	BAC GIANG	1		3	1			5	340	2	4	15	15	0.7	1	1	2	2	2	2	2	2	2		2		1	1000	2		2		2	2	3		1		2	2	2	1	1	2
Chicken	BG	1	48	HIEP HOA	BAC GIANG	1		3	1			5	100	2	3	5	5	0.5	1	1	2	2	2	2	2	2	1	CHIM BO CAU	2		1	2000	2		2		2	2	3		1		2	2	2	1	1	2
Chicken	BG	1	33	HIEP HOA	BAC GIANG	1		4	1			5	50	2	3	7	7	2	1	2	2	2	2	2	2	2	2		2		1	1500	2		2		2	2	3		1		2	2	2	2	1	2
Chicken	BG	2	59	HIEP HOA	BAC GIANG	2		3	1			7	100	2	2	8	8	0.5	1	2	2	2	2	2	2	2	2		2		1	400	2		2		2	1	3		1		2	2	1	2	1	2
Chicken	BG	1	43	HIEP HOA	BAC GIANG	1		3	1			4	300	2	4	15	9	0.5	1	2	2	2	1	2	2	2	2		2		1	1100	1	1200	2		2	2	3		1		2	2	1	1	1	2
Chicken	BG	1	51	HIEP HOA	BAC GIANG	1		4	1			6	50	2	3	10	10	1	1	2	2	2	1	2	2	2	2		2		1	700	2		2		2	2	3		1		2	2	2	1	1	2
Chicken	BG	1	38	HIEP HOA	BAC GIANG	1		4	1			5	50	2	4	11	11	1	1	2	2	2	2	2	2	2	2		1	500	1	300	2		2		2	2	3		1		2	2	2	1	1	2
Chicken	BG	2	62	HIEP HOA	BAC GIANG	1		3	1			3	100	2	4	15	10	1	2	2	2	2	2	2	2	2	2		2		1	1500	2		2		2	1	2		1		2	2	2	1	1	1
Chicken	BG	1	42	HIEP HOA	BAC GIANG	1		2	1			7	50	2	3	20	20	2	1	2	2	2	2	2	2	2	2		1	1000	1	2000	2		2		2	2	3		1		2	1	1	1	1	2
Chicken	BG	2	58	HIEP HOA	BAC GIANG	1		3	1			1	80	2	4	20	20	0.5	1	1	2	2	2	2	2	2	2		2		1	200	2		2		2	2	3		1		2	2	2	2	2	2
Chicken	BG	2	55	HIEP HOA	BAC GIANG	1		2	1			3	150	2	2	12	12	0.4	2	2	2	2	2	2	2	2	2		2		1	100	2		2		2	1	2		1		2	2	1	1	1	1
Chicken	BG	2	50	HIEP HOA	BAC GIANG	1		3	1			2	70	2	4	30	6	0.2	1	2	2	2	2	2	2	2	2		2		1	1000	2		2		2	2	2		1		2	2	2	1	1	2
Chicken	BG	2	54	HIEP HOA	BAC GIANG	2		3	2	99	LAM RUONG	2	24	2	2	20	10	0.5	2	1	2	2	2	2	2	2	1	CHIM BO CAU	2		1	500	2		2		2	2	3		1		2	2	2	1	1	2
Chicken	BG	1	45	HIEP HOA	BAC GIANG	1		3	1			4	200	2	2	12	10	1	1	1	2	2	2	2	2	2	2		2		1	700	2		2		2	1	3		1		2	2	2	1	2	2
Chicken	BG	1	55	HIEP HOA	BAC GIANG	1		3	1			3	55	2	3	12	8	0.5	1	2	2	2	1	2	2	2	1	CHIM NO CAU	2		1	250	2		2		2	1	2		2		2	2	1	1	1	2
Chicken	BG	2	38	HIEP HOA	BAC GIANG	2		3	1			4	100	2	4	12	12	0.5	1	2	2	2	1	2	1	2	2		1	1000	1	400	2		2		2	3	3		1		2	2	1	1	1	2
Chicken	BG	1	49	HIEP HOA	BAC GIANG	1		3	1			4	150	2	2	14	14	1	2	2	2	2	2	2	2	2	2		2		2		1	3500	2		2	2	1		1		2	1	1	2	2	2
Chicken	BG	2	48	HIEP HOA	BAC GIANG	1		2	1			2	60	2	2	7	7	0.5	1	2	2	2	2	2	2	2	2		2		1	150	2		2		2	2	2		1		2	2	2	1	2	2
Chicken	BG	1	49	HIEP HOA	BAC GIANG	1		4	1			4	100	2	3	20	20	1	1	2	2	2	2	2	2	2	2		2		1	500	2		2		2	2	3		1		2	2	2	2	1	2
Chicken	BG	2	65	HIEP HOA	BAC GIANG	2		5	1			4		2	88	10	10	0.5	2	2	2	2	1	2	2	2	2		1	300	1	40	2		1	40	2	88	3		1		2	2	1	1	1	1
Chicken	BG	1	53	HIEP HOA	BAC GIANG	1		3	1			8	100	2	4	17	15	1	2	1	2	2	1	2	1	2	2		2		1	200	2		2		2	2	2		2		2	2	2	1	1	1
Chicken	BG	1	54	HIEP HOA	BAC GIANG	1		3	1			5	40	2	3	30	30	0.2	2	2	2	2	1	2	2	2	2		2		1	180	2		2		2	2	3		4		2	2	2	1	1	1
Chicken	BG	2	58	HIEP HOA	BAC GIANG	2		4	1			7	150	2	2	6	6	0.2	2	2	2	2	1	2	2	2	2		2		1	100	2		2		2	2	2		4		2	2	88	1	2	2
Chicken	BG	1	58	HIEP HOA	BAC GIANG	1		3	1			4	40	2	3	15	15	1	1	2	2	2	2	2	2	2	2		1	300	1	200	2		2		2	2	3		1		2	2	2	2	2	2
Chicken	BG	1	30	HIEP HOA	BAC GIANG	3		4	1			6	25	2	2	14	8	1	1	1	1	2	1	2	2	2	2		2		1	100	1	300	2		2	2	3		1		2	2	2	1	2	2
Chicken	BG	1	38	HIEP HOA	BAC GIANG	1		3	1			5	40	2	3	10	10	0.5	1	1	2	2	2	2	2	2	2		2		1	200	2		2		2	1	3		4		2	2	2	1	1	2
Chicken	BG	1	54	HIEP HOA	BAC GIANG	1		3	1			6	150	2	3	15	15	2	1	1	2	1	2	2	1	2	2		2		1	500	2		2		2	3	3		2		2	2	2	2	2	2
Chicken	BG	1	65	HIEP HOA	BAC GIANG	1		4	2	99	TRONG TROT	3	100	2	4	17	17	0.5	1	2	2	2	1	2	2	2	2		2		1	100	2		2		2	2	2		4		2	2	2	2	2	2
Chicken	BG	1	52	HIEP HOA	BAC GIANG	1		4	1			4	70	2	2	7	7	1	1	1	2	2	2	2	2	2	2		2		1	500	2		2		2	2	3		4		2	2	2	2	2	2
Chicken	PT	1	43	PHU NINH	PHU THO	1		3	1			5	50	2	2	7	7	1	1	2	2	2	2	2	2	2	2		2		2		1	2000	2		2	2	1		1		2	2	2	2	2	2
Chicken	PT	2	36	PHU NINH	PHU THO	2		3	2	99	LAM RUONG	5	60	2	2	7	2	2	1	2	2	2	1	2	2	2	2		2		1	50	2		2		2	3	3		2		2	2	2	1	2	2
Chicken	PT	2	28	PHU NINH	PHU THO	2		3	1			4	70	2	3	6	6	1	1	2	2	2	2	2	2	2	2		2		1	100	2		2		2	1	3		4		2	2	2	2	1	2
Chicken	PT	1	60	PHU NINH	PHU THO	1		3	2	4		3	60	2	2	30	30	0.5	1	1	2	1	2	2	2	2	2		1	10	2		2		2		2	1	2		4		2	1	1	1	1	2
Chicken	PT	2	55	PHU NINH	PHU THO	1		3	1			7	100	2	3	7	7	2	1	1	2	2	2	2	1	2	2		2		1	2000	2		2		2	1	2		1		2	2	2	1	1	2
Chicken	PT	1	42	PHU NINH	PHU THO	1		3	1			5	100	2	4	10	5	3	1	2	2	1	2	2	1	2	2		2		1	1500	2		2		2	1	2		1		2	2	2	1	2	2
Chicken	PT	1	31	PHU NINH	PHU THO	1		4	1			4	50	2	2	3	3	1	1	2	2	2	2	2	2	2	2		2		1	30	2		2		2	1	2		1		2	2	1	1	1	2
Chicken	PT	1	42	PHU NINH	PHU THO	1		3	2	4		4	60	2	3	5	4	3	1	1	2	1	2	2	1	2	1	BO CAU	2		2		1	500	2		2	1	3		4		2	2	2	1	2	1
Chicken	PT	2	35	PHU NINH	PHU THO	99	EM DAU	3	1			6	50	2	3	12	12	2	1	2	2	2	2	2	2	2	2		2		1	300	2		2		2	2	3		1		2	2	2	1	2	1
Chicken	PT	2	58	PHU NINH	PHU THO	1		3	1			5	100	2	2	7	3	1	2	2	2	2	1	2	2	2	2		2		1	500	2		2		2	2	3		1		2	2	2	2	2	2
Chicken	PT	2	56	PHU NINH	PHU THO	2		3	2	99	NONG DAN	2	80	2	4	37	37	1	1	2	2	2	2	2	2	2	2		2		1	100	2		2		2	2	3		4		2	1	2	1	1	2
Chicken	PT	1	52	PHU NINH	PHU THO	1		3	1			3	60	2	1	6	6	2	1	1	2	2	1	2	2	2	2		2		1	50	2		2		2	1	3		1		2	2	2	1	1	2
Chicken	PT	2	55	PHU NINH	PHU THO	2		4	2	99	LAM RUONG	4	70	2	2	15	5	1	1	2	2	2	2	2	2	2	2		2		1	150	2		2		2	1	2		2		2	2	2	1	2	2
Chicken	PT	2	49	PHU NINH	PHU THO	2		3	1			2		1	3	30	20	3	1	2	2	2	2	2	2	2	2		1	15	2		2		1	50	2	2	2		4		2	2	2	2	2	2
Chicken	PT	2	32	PHU NINH	PHU THO	2		3	1			4	120	2	3	10	10	1	1	2	2	2	2	2	2	2	2		2		1	100	2		2		2	1	3		2		2	2	2	1	1	2
Chicken	PT	1	64	PHU NINH	PHU THO	1		4	2	5		4	70	2	1	5	5	3	1	2	2	2	2	2	2	2	2		2		1	30	2		2		2	3	3		99	NGO HAT	2	2	2	1	2	88
Chicken	PT	1	60	PHU NINH	PHU THO	1		3	1			4	50	2	4	7	7	7	1	2	2	2	2	2	2	2	2		2		1	4000	2		2		2	1	2		4		2	2	1	1	1	2
Chicken	PT	1	59	PHU NINH	PHU THO	1		3	1			2	180	2	2	7	4	2	1	2	2	2	1	2	2	2	2		2		1	300	2		2		2	88	3		1		2	2	2	1	2	2
Chicken	PT	1	45	PHU NINH	PHU THO	1		3	2	4		5	100	2	1	17	17	2	1	2	2	2	2	2	2	2	2		2		1	100	2		2		2	3	3		4		2	2	2	2	2	1
Chicken	PT	1	48	PHU NINH	PHU THO	1		3	2	99	TRONG TROT	4	80	2	2	27	27	2	2	2	2	2	2	2	1	2	2		1	50	1	50	2		2		2	1	2		3		2	1	1	1	1	2
Chicken	PT	1	41	PHU NINH	PHU THO	1		2	1			5	55	2	1	10	2	1.5	1	2	2	2	1	2	1	2	2		2		1	10	2		2		2	3	2		3		2	2	2	2	2	2
Chicken	PT	1	57	PHU NINH	PHU THO	1		3	1			7	156	2	1	10	10	3	1	2	2	2	2	2	2	2	2		2		2		1	40	2		2	2	3		1		2	1	2	2	2	2
Chicken	PT	2	51	PHU NINH	PHU THO	2		3	1			3		1	88	30	30	2	1	2	2	2	1	2	2	2	2		1	15	1	20	2		2		2	1	2		4		2	2	2	2	2	2
Chicken	PT	1	60	PHU NINH	PHU THO	1		4	1			5	80	2	2	35	35	1	1	1	2	2	2	2	2	2	2		1	18	1	140	2		2		2	1	3		4		2	2	1	1	1	1
Chicken	PT	1	50	PHU NINH	PHU THO	1		4	2	4		6	150	2	1	15	5	1.5	1	1	2	2	2	2	2	2	2		1	40	2		2		2		2	2	3		2		2	2	2	2	2	2
Chicken	PT	1	56	PHU NINH	PHU THO	1		3	2	99	LAM VUON	4	55	2	1	20	20	1.5	2	2	2	2	2	2	2	2	2		1	10	1	5	2		2		2	1	2		3		2	2	2	2	1	2
Chicken	PT	1	52	PHU NINH	PHU THO	1		3	1			6	70	2	4	20	8	0.8	1	2	2	2	1	2	2	2	2		1	10	1	30	2		2		2	1	3		2		2	1	2	2	2	2
Chicken	PT	1	58	PHU NINH	PHU THO	1		3	2	99	LAM RUONG	2	60	2	4	4	4	1	2	2	2	2	2	2	2	2	2		1	10	1	10	2		1	2	2	1	3		4		2	2	2	1	1	2
Chicken	PT	2	54	PHU NINH	PHU THO	2		4	1			4	80	2	4	12	12	2	1	2	2	2	2	2	2	2	2		2		1	60	2		2		2	2	3		4		2	2	2	2	2	1
Chicken	PT	2	67	PHU NINH	PHU THO	1		3	1			2	84	2	4	8	8	1	2	2	2	2	2	2	2	2	2		1	25	1	24	2		2		2	1	2		99	LUA NGO	2	2	2	2	2	2
Chicken	PT	1	64	TAM NONG	PHU THO	1		2	2	99	LAM RUONG	3	25	2	2	30	30	3	1	2	2	2	1	2	2	2	2		2		2		2		1	40	2	1	2		4		2	2	2	1	88	2
Chicken	PT	1	60	TAM NONG	PHU THO	1		3	2	99	LAM RUONG	4	48	2	2	10	10	1	1	1	2	1	1	2	2	2	2		2		1	100	2		2		2	1	3		4		2	2	2	2	1	2
Chicken	PT	1	54	TAM NONG	PHU THO	1		4	1			3	60	2	3	27	27	1	1	2	2	2	1	2	2	2	2		2		1	300	2		2		2	2	3		1		2	2	2	1	1	1
Chicken	PT	1	62	TAM NONG	PHU THO	1		3	2	5		2	80	2	4	3	3	1	2	2	2	2	1	2	2	2	2		2		1	300	2		2		2	1	3		4		2	2	2	1	2	2
Chicken	PT	1	50	TAM NONG	PHU THO	1		3	2	4		2	10	2	1	17	17	3	2	1	2	2	1	2	1	2	2		2		1	100	2		2		2	1	2		3		2	2	2	1	2	2
Chicken	PT	1	56	TAM NONG	PHU THO	1		4	1			2	70	2	3	22	22	1	1	1	2	2	2	2	2	2	1	CHIM BO CAU	2		1	700	2		2		2	1	3		1		2	2	2	1	2	1
Chicken	PT	2	51	TAM NONG	PHU THO	1		4	2	99	LAM RUONG	2		2	1	1	1	0.2	2	2	2	2	2	2	2	2	2		2		1	20	2		2		2	1	2		3		2	2	2	2	2	2
Chicken	PT	2	28	TAM NONG	PHU THO	2		5	1			4	30	2	2	5	5	3	1	1	2	2	2	2	2	2	2		2		1	20	2		2		2	1	1		3		2	2	2	2	2	2
Chicken	PT	1	58	TAM NONG	PHU THO	1		4	1			5	150	2	3	12	12	1	1	2	2	2	1	2	2	2	2		2		1	50	2		2		2	1	2		4		2	2	2	2	2	1
Chicken	PT	1	64	TAM NONG	PHU THO	1		3	2	99	LAM RUONG	2	50	2	2	30	30	1	1	2	2	2	1	2	1	2	2		1	20	1	50	2		2		2	1	3		3		2	2	2	1	2	2
Chicken	PT	1	59	TAM NONG	PHU THO	1		3	1			5	18	2	3	20	20	1	1	1	2	2	1	2	2	2	2		2		1	100	2		1	20	2	88	3		2		2	2	1	2	2	2
Chicken	PT	1	47	TAM NONG	PHU THO	1		4	1			3	35	2	3	20	20	1.5	1	1	2	2	1	2	2	2	1	CHIM BO CAU	2		1	20	1	30	1	4	2	3	1		4		2	2	2	2	2	2
Chicken	PT	2	69	TAM NONG	PHU THO	2		3	1			6	80	2	1	10	10	1	1	2	2	2	1	2	2	2	2		1	30	1	30	2		2		2	1	2		3		2	2	2	1	2	2
Chicken	PT	2	57	TAM NONG	PHU THO	1		4	1			6	50	2	3	30	30	1	2	1	2	2	2	2	1	2	2		1	7	1	25	1	30	2		2	1	2		3		2	1	1	1	1	88
Chicken	PT	2	64	TAM NONG	PHU THO	1		2	2	4		6	30	2	1	40	40	1	1	2	2	2	2	2	2	2	2		2		1	60	2		2		2	1	3		4		2	2	2	2	2	2
Chicken	PT	1	64	TAM NONG	PHU THO	1		3	2	99	NONG NGHIEP (TRONG LUA, NGO, SAN)	6	75	2	2	40	38	1	2	1	2	2	1	2	1	2	2		1	10	1	20	1	40	2		2	1	2		4		2	2	2	2	2	2
Chicken	PT	2	49	TAM NONG	PHU THO	1		3	2	99	LAM RUONG	3	100	2	2	25	25	2.5	1	2	2	2	1	2	2	2	2		1	30	1	30	2		2		2	1	2		4		2	2	2	2	2	2
Chicken	PT	1	38	TAM NONG	PHU THO	1		4	1			6	70	2	4	20	20	1	1	1	2	2	2	2	1	2	2		2		1	50	2		2		2	1	2		4		2	1	2	1	2	2
Chicken	PT	2	59	TAM NONG	PHU THO	1		3	1			10	480	2	2	30	30	2	1	1	2	2	2	2	2	2	2		2		2		2		1	100	2	1	3		99	THUC PHAM NONG NGHIEP, CAM NGO	2	2	2	2	2	2
Chicken	PT	1	60	TAM NONG	PHU THO	1		3	1			6	40	2	4	11	11	1	1	1	2	2	1	2	1	2	2		1	100	1	300	2		2		2	1	3		2		2	1	1	1	1	2
Chicken	PT	1	61	TAM NONG	PHU THO	1		3	1			3	40	2	3	36	36	1	1	2	2	2	2	2	2	2	2		1	100	2		2		2		2	2	2		1		2	2	2	1	2	2
Chicken	PT	2	58	TAM NONG	PHU THO	2		3	1			7	150	2	2	8	8	1	2	2	2	2	2	2	2	2	2		2		2		2		1	90	2	1	3		4		2	2	2	2	2	88
Chicken	PT	2	46	TAM NONG	PHU THO	2		4	2	4		4	100	2	1	27	27	1	1	1	2	2	1	2	1	2	2		1	20	1	40	2		1	30	2	1	3		3		2	2	2	1	1	2
Chicken	PT	1	68	TAM NONG	PHU THO	1		2	2	99	LAM RUONG	6		2	88	10	5	0.5	1	1	2	2	2	2	1	2	2		1	20	1	30	1	30	2		2	88	2		3		2	2	2	2	2	2
Chicken	PT	2	62	TAM NONG	PHU THO	2		3	1			3	40	2	88	10	10	1	1	1	1	2	1	2	2	2	2		2		1	300	2		2		2	2	3		1		2	2	2	2	2	2
Chicken	PT	1	38	TAM NONG	PHU THO	2		3	2	4		5	50	2	1	23	23	1	2	2	2	2	1	2	2	2	2		2		2		2		1	60	2	1	2		4		2	2	2	2	2	2
Chicken	PT	2	41	TAM NONG	PHU THO	99	CON DAU	3	2	4		7	50	2	1	5	5	1	2	2	2	2	2	2	2	2	2		1	20	1	120	2		2		2	1	3		4		1	1	1	1	1	1
Chicken	PT	1	63	TAM NONG	PHU THO	1		2	2	99	LAM RUONG	3	60	2	3	40	40	1	2	2	2	2	1	2	2	2	2		1	5	1	20	2		1	5	2	1	1		4		2	2	2	1	1	1
Chicken	PT	2	39	TAM NONG	PHU THO	2		2	1			5	60	2	2	17	17	0.5	1	2	2	2	1	2	2	2	2		1	5	1	30	2		2		2	1	2		4		2	2	2	1	2	2
Chicken	PT	2	52	TAM NONG	PHU THO	2		4	2	99	LAM RUONG, LAM RUONG	4	170	2	2	30	20	1	1	1	2	2	1	2	2	2	2		2		1	50	1	50	2		2	3	3		4		2	2	2	2	2	2
Chicken	PT	2	47	TAM NONG	PHU THO	2		3	1			6	100	2	3	25	25	0.7	1	2	2	2	1	2	2	2	1	CHIM BO CAU	1	15	1	30	1	30	1	7	2	1	3		4		2	2	2	2	1	2
Fish	AG	2	59	PHU TAN	AN GIANG	1		2	1			7	300	2	2	10	10	3	2	2	2	2	2	2	2		1	CA SAU	CA TRA	30	CA SAU		CA LOC	15			2	1	3		4		1	88	1	88	1	1	88
Fish	AG	1	41	PHU TAN	AN GIANG	1		3	1			5	180	2	4	27	20	0.5	1	1	2	2	2	2	2		2		CA TRA	17	NANG 2	12					2	1	1		1		1	2	2	1	1	1	2
Fish	AG	1	84	PHU TAN	AN GIANG	1		3	1			5	180	2	4	40	40	0.5	2	2	2	2	2	2	2		2		TRA	20	CA NANG 2	307					2	1	1		1		1	2	1	1	1	1	1
Fish	AG	1	53	PHU TAN	AN GIANG	1		3	1			3	400	2	4	20	20	0.5	2	2	2	2	2	2	2		2		CA TRA								2	1	1		1		1	1	2	2	1	2	2
Fish	AG	1	43	PHU TAN	AN GIANG	1		3	2	99	LAM RUONG	3	150	2	1	2	2	4	2	2	2	2	2	2	2		2		CA NANG 2		CA TRA	30					2	1	3		1		1	1	1	1	1	1	2
Fish	AG	1	46	PHU TAN	AN GIANG	5		3	1			3	80	2	4	10	10	3	2	2	2	2	2	2	2		2		CA TRA	7							2	1	1		4		1	2	1	1	1	2	2
Fish	AG	2	47	PHU TAN	AN GIANG	2		6	1			4	600	2	4	5	5	0.6	2	2	2	2	2	2	2		2		CA NANG 2	50							2	1	1		4		2	2	2	2	2	2	2
Fish	AG	1	49	PHU TAN	AN GIANG	1		2	1			3	500	2	4	15	15	0.5	2	2	2	2	2	2	2		2		CA LOC	300							2	1	1		1		1	1	1	1	1	1	1
Fish	AG	1	49	PHU TAN	AN GIANG	1		2	1			3	1000	2	4	25	25	0.5	2	2	2	2	2	2	2		2		CA TRA	20							2	1	1		1		2	2	2	2	2	1	2
Fish	AG	2	38	PHU TAN	AN GIANG	2		2	1			5	300	2	4	2	2	20	2	2	2	2	2	2	2		2		CA NANG 2	105	CA TRA	16					2	1	1		1		1	1	1	2	1	1	2
Fish	AG	1	55	PHU TAN	AN GIANG	1		3	1			5		1	4	35	35	3	2	2	2	2	2	2	2		2		CA TRA	500	CA NANG 2	200					2	1	1		1		1	2	2	2	2	1	2
Fish	AG	1	42	PHU TAN	AN GIANG	1		4	1			4		1	4	35	35	0	2	2	2	2	2	2	2		2		CA TRA	500	CA NANG						2	1	1		1		1	2	2	2	2	1	2
Fish	AG	1	39	PHU TAN	AN GIANG	1		2	1			4	25	2	2	15	15	1	2	2	2	2	2	2	2		2		CA TRA		CA LOC	260					2	1	1		1		1	1	1	1	1	1	1
Fish	AG	1	42	PHU TAN	AN GIANG	1		3	1			3		1	4	5	5	1	2	2	2	2	2	2	2		2		CA NANG	125							2	1	2		1		1	1	1	1	1	1	2
Fish	AG	1	46	PHU TAN	AN GIANG	1		4	2	99	KINH DOANH VAT LIEU XAY DUNG	6	200	2	2	10	10	20	2	2	2	2	2	2	2		2		CA TRA	200							2	1	1		1		2	1	1	2	2	1	2
Fish	AG	1	39	PHU TAN	AN GIANG	1		3	1			4		1	4	4	11	3	2	2	2	2	2	2	2		2		CA NANG 2								2	1	1		1		1	1	1	1	2	2	2
Fish	AG	1	63	PHU TAN	AN GIANG	1		4	2	99	TRONG VUON MANG TRE	3	100	2	3	15	15	3	1	2	2	2	2	2	2		2		THAC LAC CUOM	300							2	1	1		1		1	1	1	2	1	2	2
Fish	AG	1	27	CHAU PHU	AN GIANG	1		4	1			7	300	2	4	15	15	1	1	2	2	2	2	2	2		2		CA LOC THIT	5	CA TRA GIONG	50					2	1	1		1		2	2	2	1	1	1	2
Fish	AG	1	64	PHU TAN	AN GIANG	1		3	1			4	200	2	4	10	10	40	2	2	2	2	2	2	2		2		CA TRA	15	CA NANG 2	27					2	1	1		4		1	1	1	2	2	1	1
Fish	AG	1	27	PHU TAN	AN GIANG	3		3	1			4	1000	2	4	4	4	4	2	2	2	2	2	2	2		2		CA THAC LAC	19	CA LOC	67					2	1	1		1		1	1	1	1	1	1	88
Fish	AG	1	42	PHU TAN	AN GIANG	1		3	1			6	200	2	4	4	4	3	2	2	2	2	2	2	2		2		CA NANG 2	200							2	1	1		1		1	1	1	1	2	2	1
Fish	AG	1	37	CHAU PHU	AN GIANG	3		1	1					1	4	10	10	50	2	2	2	2	2	2	2		2		CA LOC								2	1	1		1		1	1	1	1	1	1	1
Fish	AG	1	46	CHAU PHU	AN GIANG	1		2	1			7	100	2	4	15	15	4	2	2	2	2	2	2	1		2		CA LOC	2500							2	1	1		4		1	1	1	1	1	1	1
Fish	AG	1	39	CHAU PHU	AN GIANG	1		3	1			5	100	2	4	15	15	2	2	2	2	2	2	2	2		2		CA LOC	21							2	1	1		1		1	1	2	2	2	1	2
Fish	AG	1	42	CHAU PHU	AN GIANG	1		3	1			6	300	2	4	20	20	3	2	2	2	2	1	2	2		2		CA TRA	40	CA LOC	100					2	1	1		1		1	1	1	1	1	1	2
Fish	AG	1	57	CHAU PHU	AN GIANG	1		3	1			3	50	2	4	16	16	2	2	2	2	2	2	2	1		2		CA TRA	100							2	1	1		1		2	1	2	2	1	2	2
Fish	AG	1	56	CHAU PHU	AN GIANG	1		3	2	99	LAM RUONG	3	200	2	3	15	15	3	2	2	2	2	2	2	2		2		CA TRA	4							2	1	1		1		1	1	1	1	1	1	2
Fish	AG	1	45	CHAU PHU	AN GIANG	1		2	1			3	80	2	4	16	16	3	2	2	2	2	2	2	2		2		CA TRA	250							2	1	1		1		1	1	1	1	1	1	1
Fish	AG	1	39	CHAU PHU	AN GIANG	1		2	1			4	300	2	4	15	15	0.3	2	2	2	2	2	2	2		2		CA TRA	5	CA LOC	250					2	1	1		4		1	1	1	1	1	1	1
Fish	AG	1	38	CHAU PHU	AN GIANG	1		6	1			5	48	2	3	20	20	4	2	2	2	2	2	2	1		1	LUON	CA TRA	100							2	1	1		1		1	1	1	88	1	1	1
Fish	AG	1	41	CHAU PHU	AN GIANG	3		3	1			4	30	2	2	10	7	1	2	2	2	2	1	2	2		2		CA TRA	60							2	1	1		1		1	2	1	2	2	2	1
Fish	AG	1	37	CHAU PHU	AN GIANG	1		3	1			5	100	2	3	15	15	0.5	2	2	2	2	2	2	2		2		CA TRA GIONG	200							2	1	1		1		1	2	2	2	2	1	2
Fish	AG	1	78	CHAU PHU	AN GIANG	1		2	1			6	2000	2	4	48	48	2	2	2	2	2	2	2	2		2		CA TRA	5							2	1	1		1		2	2	2	2	2	1	2
Fish	AG	1	41	CHAU PHU	AN GIANG	1		1	1			4	100	2	3	15	15	3	2	2	2	2	2	2	2		2		CA LOC	200	CA TRA	300					2	1	99	NUOI CA GIONG, TRONG GIEO BANG LUOI	1		1	1	2	2	2	2	2
Fish	AG	1	31	CHAU PHU	AN GIANG	3		3	1			4	100	2	4	2	2	3	2	2	2	2	2	2	2		2		CA LOC	200							2	1	1		1		2	2	2	2	2	1	1
Fish	AG	1	65	CHAU PHU	AN GIANG	1		3	1			2	10	2	4	13	13	3	2	2	2	2	2	2	2		2		CA LAC	200	CA TRA	100					2	1	1		1		1	1	1	1	1	1	1
Fish	AG	1	59	CHAU PHU	AN GIANG	1		4	2	99	TRONG LUA	6	100	2	2	10	10	5	2	2	2	2	2	2	2		2		CA TRA	14							2	1	1		4		1	1	1	1	1	1	1
Fish	AG	1	47	CHAU PHU	AN GIANG	1		3	1			4	100	2	4	20	20	3	2	2	2	2	2	2	2		2		CA TRA	30	CA LOC	20					2	1	1		4		1	1	1	1	1	1	1
Fish	AG	1	72	CHAU THANH	AN GIANG	1		2	1			4	500	2	4	17	17	6	2	2	2	2	2	2	2		2		CA TRA	30							2	1	1		1		1	1	2	1	2	2	88
Fish	AG	1	53	CHAU PHU	AN GIANG	1		3	1			6	80	2	4	16	16	1.5	2	2	2	2	2	2	2		2		CA LOC		CA TRA						2	1	1		1		1	2	1	1	1	1	2
Fish	AG	1	54	CHAU PHU	AN GIANG	1		2	1			5	200	2	4	17	17	2	2	2	2	2	2	2	2		2		CA TRA THIT								2	1	1		1		2	2	2	2	2	1	2
Fish	AG	1	49	CHAU PHU	AN GIANG	1		4	2	99	KINH DOANH QUAN CAFE	5	200	2	2	10	10	3	2	2	2	2	2	2	2		2		CA TRA	20							2	1	1		2		1	2	2	2	2	1	2
Fish	AG	1	36	CHAU THANH	AN GIANG	1		2	1			5	180	2	2	20	10	1	2	2	2	2	2	2	1		2		CA TRA	140							2	1	1		1		1	1	88	1	1	88	88
Fish	AG	1	41	CHAU THANH	AN GIANG	1		3	2	4		4	100	2	3	12	12	3	2	2	2	2	1	2	2		2		CA TRA	30							2	1	1		1		1	1	1	1	2	1	88
Fish	AG	1	34	CHAU PHU	AN GIANG	1		4	1			5		1	4	15	15	4	2	2	2	2	2	2	2		2		CA TRA	45							2	1	1		1		1	1	1	1	1	1	1
Fish	AG	1	37	CHAU PHU	AN GIANG	1		3	1			5	88	2	4	17	17	7	2	2	2	2	2	2	2		2		CA TRA	120								3	1		1		1	1	1	1	1	1	1
Fish	AG	1	51	CHAU PHU	AN GIANG	1		3	1			4	36	2	4	16	16	0.05	1	1	2	2	1	2	2		2		CA LOC	2								1	1		4		1	2	1	1	1	2	1
Fish	AG	1	38	CHAU PHU	AN GIANG	1		3	1			4	200	2	4	11	11	3	2	2	2	2	2	2	2		2		CA TRA	50	CA LOI	1						88	1		1		1	1	1	1	1	1	1
Fish	AG	1	33	CHAU PHU	AN GIANG	3		3	1			6	88	2	4	17	17	6	2	2	2	2	2	2	2		2		CA TRA	20	CA HAU 2	20	CA LOC	50				1	1		1		1	1	1	2	1	1	1
Fish	AG	1	30	CHAU PHU	AN GIANG	1		3	1			7	120	2	3	20	20	3	2	2	2	2	2	2	2		2		CA TRA	100								1	1		1		1	2	2	2	2	1	2
Fish	AG	1	47	CHAU PHU	AN GIANG	1		4	1			4	88	2	4	30	30	3	2	2	2	2	2	2	2		2		CA TRA THIT	250								1	1		1		1	2	1	2	2	2	2
Fish	AG	1	45	CHAU PHU	AN GIANG	1		3	1			2	170	2	4	4	4	3	2	2	2	2	1	2	2		2		CA LOC DAU NHIM	200								1	2		1		1	1	2	1	2	1	1
Fish	AG	1	30	CHAU PHU	AN GIANG	1		3	1			5	30	2	3	20	20	1	2	2	2	2	2	2	2		2		CA TRA	20	CA LOC	10						1	1		1		1	1	1	2	1	2	1
Fish	AG	1	43	CHAU PHU	AN GIANG	1		3	2	99	LAM RUONG	5	120	2	3	20	20	1	2	2	2	2	2	2	2		2		CA TRA	20								1	1		4		1	1	88	88	1	1	2
Fish	AG	1	64	CHAU PHU	AN GIANG	1		3	1			4	40	2	3	10	10	6	2	2	2	2	2	2	2		2		CA TRA	50								1	1		1		1	2	2	2	88	1	1
Fish	AG	1	50	CHAU PHU	AN GIANG	1		4	1			4	360	2	3	15	15	3	2	2	2	2	1	2	2		2		CA TRA	500	CA NANG 2	125	CA LOC CON	300	CA BO	3		1	1		1		1	2	1	1	1	1	2
Fish	AG	1	50	PHU TAN	AN GIANG	1		2	1			4	700	2	3	13	13	4	2	2	2	2	2	2	2		2		TRA	40	NANG 2`	200	LOC	68				1	1		1		1	1	1	2	1	2	2
Fish	AG	1	43	CHAU PHU	AN GIANG	1		2	1			4	100	2	3	20	5	1	2	2	2	2	1	2	2		1	TRUNG NUOC	CA LOC	4	CA NANG 2( THAC LAC)	2						1	1		1		1	1	1	1	1	1	1
Fish	AG	1	40	PHU TAN	AN GIANG	1		2	1			4	50	2	4	2	2	5	2	2	2	2	2	2	2		2		CA NANG	500								1	1		1		2	2	1	2	2	2	2
Fish	AG	1	36	PHU TAN	AN GIANG	1		2	1			7	150	2	4	20	20	1	2	2	2	2	2	2	2		2		CA NANG	270								1	1		1		1	1	2	2	2	2	2
Fish	AG	1	32	PHU TAN	AN GIANG	1		4	1			4	88	2	4	10	10	3	2	2	2	2	2	2	2		2		CA TRA									1	1		1		1	1	1	1	1	1	1
Fish	AG	1	37	PHU TAN	AN GIANG	1		2	2	3		4	110	2	1	3	3	1	2	2	2	2	2	2	2		2		CA TRA	100								1	1		1		1	2	1	1	1	2	1
Fish	AG	1	33	PHU TAN	AN GIANG	1		3	1			6	88	2	4	20	20	3	2	2	2	2	2	2	2		2		CA LOC	100	CA TRA	50						1	1		1		1	1	1	1	1	1	1
Fish	AG	1	34	PHU TAN	AN GIANG	1		4	1			5	80	2	4	24	9	0.4	2	2	2	2	2	2	2		2		CA TRA	32								1	1		1		1	2	2	1	1	1	1
Fish	AG	1	30	PHU TAN	AN GIANG	3		4	1			3	600	2	4	17	17	0.4	2	2	2	2	2	2	2		2		CA TRA	300								1	1		1		1	2	1	1	2	1	1
Fish	CM	1	65	DAM DOI	CA MAU	1		3	1			4	600	2	2	10	10	3	2	2	2	2	2	2	2		2		TOM THE	400								1	1		2		2	2	2	2	2	2	2
Fish	CM	1	58	DAM DOI	CA MAU	1		3	1			4	20	2	4	30	17	0.4	1	2	2	2	2	2	1		2		TOM SU	20	TOM THE	60						1	1		2		2	1	2	2	1	2	2
Fish	CM	1	43	DAM DOI	CA MAU	1		3	1			6	200	2	4	8	8	0.5	2	2	2	2	2	2	2		1	CHON, TRAN	TOM THE	60								1	1		1		2	2	2	2	2	1	1
Fish	CM	1	26	DAM DOI	CA MAU	3		3	1			5		1	88	10	10	0.7	2	2	2	2	2	2	2		2		TOM THE	60	TOM SU	15						2	1		1		2	1	2	2	2	1	2
Fish	CM	1	56	DAM DOI	CA MAU	4		3	1			5		1	88	10	10	0.7	2	2	2	2	2	2	2		2		TOM THE	60	TOM SU	15						2	1		1		2	1	2	2	2	1	2
Fish	CM	1	61	TP CA MAU	CA MAU	1		3	1			5	250	2	3	17	17	2	2	2	2	2	2	2	2		2		TOM SU	50	CA BONG TUONG	3						1	1		3		1	1	1	2	1	2	2
Fish	CM	1	60	TP CA MAU	CA MAU	1		4	1			6	70	2	4	16	16	1	2	2	2	2	2	2	2		2		TOM THE CHAN TRANG	50	TOM SU	20						1	1		1		2	1	1	2	2	2	2
Fish	CM	1	38	TP CA MAU	CA MAU	1		4	1			4	100	2	4	7	7	0.4	2	2	2	2	2	2	2		1	CUA	TOM THE CHAN TRANG	100	TOM SU	20						1	1		1		2	1	2	2	1	1	2
Fish	CM	2	60	TP CA MAU	CA MAU	1		4	1			6	40	2	4	8	8	7	1	1	2	2	2	2	2		2		TOM SU	10	TOM THE	40						1	1		1		2	2	2	2	2	1	1
Fish	CM	1	46	TP CA MAU	CA MAU	1		3	1			9	50	2	3	20	20	10	1	1	2	2	2	2	1		2		TOM SU	5								3	3		3		2	2	2	2	2	2	2
Fish	CM	1	67	TP CA MAU	CA MAU	1		2	1			6	60	2	4	16	16	1.5	2	2	2	2	2	2	2		2		TOM SU	20								1	1		1		2	2	2	2	2	2	2
Fish	CM	1	39	TP CA MAU	CA MAU	1		4	1			6	200	2	4	12	12	2	2	2	2	2	2	2	2		2		TOM SU	20	TOM THE	100	CUA	2				1	1		1		2	1	2	2	2	2	1
Fish	CM	1	32	TP CA MAU	CA MAU	1		4	2	99	KINH DOANH NHOM SAT	4	30	2	2	9	9	2	2	2	2	2	2	2	2		2		TOM SU	20								1	1		1		2	1	2	2	2	2	1
Fish	CM	1	63	TP CA MAU	CA MAU	1		2	1			4	1500	2	4	17	17	1.5	1	2	2	2	2	2	1		2		TOM THE	120								1	1		1		2	2	2	2	2	1	2
Fish	CM	1	30	DAM DOI	CA MAU	1		5	1			6	50	2	4	7	7	15	1	1	2	2	2	2	2		2		TOM THE	40								1	1		1		2	1	2	2	2	1	1
Fish	CM	1	31	DAM DOI	CA MAU	3		4	2	1		6	100	2	4	17	17	1	1	1	2	2	2	2	2		2		TOM THE CHAN TRANG	50	TOM SU	10						1	1		1		2	1	2	2	2	1	1
Fish	CM	1	49	DAM DOI	CA MAU	1		4	1			5	150	2	3	16	16	40	2	2	2	2	2	2	2		2		TOM THE	200	TOM SU	5						1	1		1		2	2	2	2	2	2	1
Fish	CM	1	50	DAM DOI	CA MAU	1		4	1			6	400	2	2	7	7	0.2	2	2	2	2	2	2	2		2		TOM THE	100	TOM SU	15						1	1		1		2	1	2	2	2	1	1
Fish	CM	1	55	DAM DOI	CA MAU	1		3	2	4		7	100	2	4	16	16	0.5	1	1	2	2	2	2	1		2		TOM THE	70	TOM SU	27						2	1		1		2	2	2	1	2	2	2
Fish	CM	1	56	DAM DOI	CA MAU	1		3	1			5	600	2	4	14	14	0.2	1	1	2	2	2	2	2		1	CHIM TRI	TOM THE	200	CA TRA	5						2	1		1		1	2	2	2	1	1	1
Fish	CM	1	63	DAM DOI	CA MAU	1		3	1			4	100	2	1	20	15	3	1	2	2	2	2	2	2		2		TOM SU	15								1	99	NUOI QUANG CANH	2		2	1	2	2	2	2	2
Fish	CM	1	41	DAM DOI	CA MAU	3		4	1			4	40	2	4	10	10	0.2	2	2	2	2	2	2	2		2		TOM THE	300								1	1		2		2	2	2	2	2	1	2
Fish	CM	1	56	DAM DOI	CA MAU	99	CHAU	3	1			7	50	1	1	4	4	0.2	1	2	2	2	2	2	2		2		TOM THE	1000								1	1		1		2	1	2	2	2	1	1
Fish	CM	1	31	DAM DOI	CA MAU	3		3	1			5	800	2	4	11	11	4	2	2	2	2	2	2	2		2		TOM THE	250								2	99	KHEP KIN CONG NGHIEP CAO	1		2	2	2	2	2	1	2
Fish	CM	1	37	DAM DOI	CA MAU	3		4	1			4	20	2	4	6	6	1	2	2	2	2	2	2	2		2		TOM SU	20								1	1		1		2	2	2	2	2	1	1
Fish	CM	1	54	DAM DOI	CA MAU	1		3	1			5	50	2	88	8	8	1	1	2	2	2	2	2	1		2		TOM THE	50								88	1		1		2	2	2	2	2	2	2
Fish	CM	1	25	DAM DOI	CA MAU	3		3	1			5	200	2	4	6	6	2	1	1	2	2	2	2	2		2		TOM THE	100	TOM SU	20						2	1		1		2	1	1	2	2	1	2
Fish	CM	1	60	DAM DOI	CA MAU	1		1	2	1		7	40	2	2	6	6	1	1	2	2	2	2	2	1		2		TOM THE	70	TOM SU	40						88	1		1		2	1	1	2	1	1	1
Fish	CM	1	36	DAM DOI	CA MAU	1		4	1			4	900	2	4	11	11	2	2	2	2	2	2	2	2		2		TOM THE	300								1	99	KHEP KIN CONG NGHE CAO	1		2	2	2	2	2	2	2
Fish	CM	1	36	DAM DOI	CA MAU	1		4	2	99	GIAO VIEN	4	80	2	1	3	3	2	1	2	2	2	2	2	2		2		TOM THE	50								2	1		1		2	1	2	2	2	1	2
Fish	CM	1	50	TP CA MAU	CA MAU	1		3	1			3	300	2	4	17	17	3	2	2	2	2	2	2	2		2		TOM THE	100	TOM SU	25						1	1		1		88	2	2	2	2	1	2
Fish	CM	1	38	TP CA MAU	CA MAU	3		3	1			7	400	2	3	16	16	1.5	2	2	2	2	2	2	2		2		TOM THE CHAN TRANG	200								2	1		1		2	1	2	2	1	1	2
Fish	CM	1	36	TP CA MAU	CA MAU	1		2	1			7	100	2	4	6	6	0.3	2	2	2	2	2	2	2		2		TOM THE	100								1	1		1		88	88	88	88	88	1	2
Fish	CM	1	50	TP CA MAU	CA MAU	1		3	1			7	50	2	2	12	12	2	1	1	2	2	2	2	2		2		TOM THE	70	TOM SU	25						1	1		1		2	1	2	2	2	2	1
Fish	CM	1	68	TP CA MAU	CA MAU	1		2	1			6	60	2	4	16	16	3	2	2	2	2	2	2	2		2		TOM SU	25								1	1		1		2	2	2	2	2	2	1
Fish	CM	1	31	TP CA MAU	CA MAU	1		3	1			8	120	2	4	12	12	1.2	1	1	2	2	2	2	2		2		DUONG HUNG	1	BA CA	2						1	1		1		2	1	1	2	2	2	2
Fish	CM	1	60	TP CA MAU	CA MAU	1		3	1			5	200	2	4	15	15	0.5	1	1	2	2	2	2	1		2		3K+	54	TOM SU CHAN DO	15						1	1		1		2	1	1	1	1	1	1
Fish	CM	1	63	DAM DOI	CA MAU	1		6	2	1		6	200	2	4	10	10	0.5	2	2	2	2	2	2	2		2		THAM CANH	15								1	1		1		2	2	2	2	2	2	1
Fish	CM	1	65	DAM DOI	CA MAU	1		3	1			6	20	2	4	16	16	10	1	2	2	2	2	2	2		2		THAM CANH	50								1	1		1		2	2	2	2	2	2	1
Fish	CM	1	59	DAM DOI	CA MAU	1		3	1			4	150	2	4	10	10	0.5	2	2	2	2	2	2	2		2		THAM CANH	15								1	1		1		2	2	2	2	2	2	1
Fish	CM	1	40	DAM DOI	CA MAU	1		4	1			3	88	2	88	5	5	5	1	1	2	2	2	2	2		2		TOM TRUONG THINH	50								1	1		1		2	2	2	2	2	1	1
Fish	CM	1	50	DAM DOI	CA MAU	1		4	2	99	CON GIONG TOM	4	150	2	2	9	9	2.8	2	2	2	2	2	2	2		2		TOM SU	20	TOM THE	60						1	1		1		1	2	2	88	88	1	1
Fish	CM	1	42	DAM DOI	CA MAU	1		4	1			4	40	2	4	5	5	11	2	2	2	2	2	2	2		2		TOM THE CHAN TRANG	50	TOM SU	25						1	1		1		2	2	2	2	2	1	1
Fish	CM	1	54	DAM DOI	CA MAU	1		3	1			4	45	2	3	18	16	0.5	2	2	2	2	2	2	2		2		TOM THE	100	TOM SU	35						3	1		1		1	1	1	1	1	1	1
Fish	CM	1	65	DAM DOI	CA MAU	1		4	1			2	450	2	3	16	16	4	1	1	2	2	2	2	2		1	CUA	TOM SU	25	TOM THE	70	CA RO PHI	7				2	1		1		2	2	2	2	2	2	2
Fish	CM	1	45	DAM DOI	CA MAU	1		3	1			3	150	2	3	16	6	2	2	2	2	2	2	2	2		2		TOM SU	15	TOM THE TRANG	30	RO PHI	50				3	1		1		2	1	2	2	2	1	2
Fish	CM	1	64	DAM DOI	CA MAU	1		3	1			5	2000	2	4	15	15	3	2	2	2	2	2	2	2		2		TOM THE	250								88	1		1		2	2	2	2	2	1	2
Fish	CM	1	49	DAM DOI	CA MAU	1		3	1			5	50	2	4	6	6	1.5	2	2	2	2	2	2	2		1	CA RO PHI	TOM SU	30								1	1		1		2	2	2	2	2	1	1
Fish	CM	1	39	DAM DOI	CA MAU	1		3	1			4	500	2	4	15	15	4	2	2	2	2	2	2	2		2		TOM(CP)	350								2	1		1		2	2	1	2	2	2	2
Fish	CM	1	68	DAM DOI	CA MAU	1		2	1			10	500	2	4	10	10	0.5	1	2	2	2	2	2	1		2		TOM THE	50								1	1		1		2	2	2	2	2	1	2
Fish	CM	1	43	DAM DOI	CA MAU	3		3	1			3	1000	2	4	3	3	0.5	1	2	2	2	2	2	2		2		TOM THE	50								1	1		1		2	2	2	2	2	1	2
Fish	CM	1	38	DAM DOI	CA MAU	3		3	1			6	88	2	88	4	4	26	2	2	2	2	2	2	2		2		TOM THE	62	TOM SU							2	1		1		2	1	2	2	1	1	1
Fish	CM	1	38	TP CA MAU	CA MAU	3		4	1			5	100	2	4	7	7	1	2	2	2	2	2	2	2		2		TOM THE	50	TOM SU	25						2	1		1		88	1	1	2	2	1	1
Fish	CM	1	34	TP CA MAU	CA MAU	1		3	1			4	50	2	4	10	10	2	2	2	2	2	2	2	2		2		TOM SU	20	TOM THE	50						1	1		2		2	1	2	2	2	1	1
Fish	CM	1	28	TP CA MAU	CA MAU	3		3	1			6	40	2	4	15	15	2	1	1	2	2	2	2	2		2		TOM SU	10	TOM THE	150						3	1		2		2	1	1	2	2	1	2
Fish	CM	1	34	TP CA MAU	CA MAU	1		3	1			4	25	2	4	14	14	2	2	2	2	2	2	2	2		2		TOM SU	20								2	1		1		2	2	2	2	2	2	1
Fish	CM	1	57	TP CA MAU	CA MAU	1		3	1			5	88	2	2	15	15	1,5	2	2	2	2	2	2	2		2		TOM SU	15								2	1		1		2	1	2	2	2	2	1
Fish	CM	1	26	TP CA MAU	CA MAU	1		3	2	2		3	240	2	3	10	10	0.2	2	2	2	2	2	2	2		2		TOM SU	5	TOM THIEN NHIEN	10						1	1		2		2	2	2	2	2	2	1
Fish	CM	1	54	TP CA MAU	CA MAU	1		4	1			6	600	2	4	15	15	0.3	2	2	2	2	2	2	2		2		TOM THE	50								1	1		1		2	1	2	2	2	2	1
Fish	CM	1	65	TP CA MAU	CA MAU	1		3	1			4	88	2	88	5	5	1,2	2	2	2	2	2	2	2		2		TOM THE	40								2	1		1		2	1	2	2	2	2	2
Fish	CM	1	45	TP CA MAU	CA MAU	1		4	1			4	8	2	2	15	15	0.1	1	1	2	2	2	2	1		1	CA	TOM THE	100	TOM SU	30	CA RO, BASA					3	1		2		2	1	2	2	1	1	2
Fish	CM	1	53	TP CA MAU	CA MAU	1		4	1			4	800	2	4	8	8	0.4	1	1	2	2	2	2	1		2		TOM SU	14	TOM THE	80						1	1		1		2	2	2	2	2	1	1
Fish	CM	1	45	TP CA MAU	CA MAU	1		2	1			5	750	2	4	8	8	0.1	2	2	2	2	2	2	2		2		TOM SU	22								2	1		1		2	2	2	2	2	2	2
Fish	CM	1	41	TP CA MAU	CA MAU	1		2	1			4	88	2	4	10	10	1	2	2	2	2	2	2	2		2		TOM THE	120	TOM SU	20						2	1		1		2	1	2	2	2	1	1
Fish	CM	1	27	DAM DOI	CA MAU	1		3	1			4	120	2	4	4	4	2	2	2	2	2	2	2	2		2		TOM THE	40	TOM SU	25						2	3		2		2	2	2	2	2	1	1
Fish	CM	1	56	TP CA MAU	CA MAU	1		3	1			7	150	2	4	15	15	5	2	2	2	2	2	2	2		2		TOM SU	20	TOM THE	50						1	1		1		2	2	2	2	2	1	1
Fish	CM	1	35	TP CA MAU	CA MAU	3		4	1			5	3	2	2	11	11	3	1	2	2	2	2	2	1		2		TOM SU	15								2	1		1		2	2	2	2	2	1	2
Fish	CM	1	42	TP CA MAU	CA MAU	1		3	1			3	100	2	3	4	4	2	2	2	2	2	2	2	2		2		TOM SU	20								2	1		1		2	1	2	2	2	1	2
Fish	CM	1	56	THANH PHO	CA MAU	1		2	1			6	100	2	3	7	7	3	2	2	2	2	2	2	2		2		TOM SU	30							2	2	1		1		2	2	2	2	2	2	2
[truncated: 397 more columns]

## Sheet: Variable name
1	Code
2	farmtype	Loai farm	text		text
3	t1	Ma phieu	date		date
4	t2	Ma phieu	Number		Number
5	t3	Ngay PV	text		text
6	t4	Thoi gian bat dau PV	text		text
7	t5	Ket thuc	text		text
8	t6	Xa	text		text
9	t7	Huyen	text		text
10	t8	Tinh	text		text
11	t9	Ho ten dieu tra vien	text		text
12	t10	Nguoi kiem tra phieu	text		text
13	t11	Hoan thanh phieu phong van	1 = Co, 2 = Khong		1=Yes, 0=No
14	a1	Ho va ten nguoi tra loi PV	text		text
15	a2	Gioi tinh	1 = Nam, 2 = Nu		1 = Nam, 2 = Nu
16	a3	Tuoi	Number		Number
17	a4	Dien thoai	Number		Number
18	a51	Thon	text		text
19	a52	Xa	text		text
20	a53	Huyen	text		text
21	a54	Tinh	text		text
22	a6	Quan he voi chu ho	1 = Chu ho, 2 = Vo/chong, 3 = Con trai/con gai, 4 = Bo/me, 5 = Chu/do, 99 = Khac		1 = Chu ho, 2 = Vo/chong, 3 = Con trai/con gai, 4 = Bo/me, 5 = Chu/do, 99 = Khac
23	a61	Khac	text		text
24	a7	Trinh do hoc van:	1 = Khong di hoc, 2 = Cap 1, 3 = Cap 2, 4 = Cap 3, 5 = Cao dang/Nghe, 6 = Dai hoc/tren dai hoc		1 = Khong di hoc, 2 = Cap 1, 3 = Cap 2, 4 = Cap 3, 5 = Cao dang/Nghe, 6 = Dai hoc/tren dai hoc
25	a8	Chan nuoi co phai la nghe nghiep chinh cua anh/chi?	1 = Co, 2 = Khong		1=Yes, 0=No
26	a9	Nghe nghiep chinh	1 = Cong nhan, 2 = Can bo nha nuoc, 3 = Tieu thuong/tu nhan, 4 = Lao dong tu do, 5 = Nghi huu, 6 = Noi tro, 99 = Khac)		1 = Cong nhan, 2 = Can bo nha nuoc, 3 = Tieu thuong/tu nhan, 4 = Lao dong tu do, 5 = Nghi huu, 6 = Noi tro, 99 = Khac)
27	a91	Ghi ro	text		text
28	a10	Gia dinh anh/chi hien co bao nhieu thanh vien thuong xuyen song cung trong vong 1 nam nay?	Number		Number
29	a11	Tong thu nhap trung binh mot nam cua gia donh anh chi khoang bao nhieu?	Number		Number
30	a11x1	Khong biet/Khong tra loi	1 = Co, 2 = Khong		1=Yes, 0=No
31	a12	Chan nuoi dong gop bao nhieu phan tram trong tong thu nhap cua ho anh chi?	Number		Number
32	a13	Anh chi da chan nuoi duoc bao nhieu nam?	Number		Number
33	a14	Anh chi da nuoi lon duoc bao nhieu nam?	Number		Number
34	a15	Khoang cach tu trang trai cua anh chi den hieu thuoc thu y gan nhat la bao nhieu km?	Number	____(km)	Number
35	b1	Ngoai chan nuoi lon, anh chi cung chan nuoi loai nao khac?
36	b11
37	b12
38	b13
39	b14
40	b15
41	b16
42	b17
43	b18
44	b199
45	b199k
46	[B2]	Anh/chi dang nuoi nhung loai lon nao? (Co the chon nhieu dap an)	1 = Co, 2 = Khong		1=Yes, 0=No
47	b21
48	b21a
49	b22
50	b22a
51	b23
52	b23a
53	b24
54	b24a
55	b25
56	b3	Giong lon ma anh chi dang nuoi la gi? (Chon MOT dap an)
57	b4	Anh chi nuoi lon nhu the nao? (Chon MOT dap an)
58	b41	Ghi ro
59	b5	Anh chi thuong su dung loai thuc an nao nhat cho lon?
60	b51	Ghi ro
61	b6	Trong 12 thang qua, dan lon nha anh/chi do mac benh nao duoi day khong?	1 = Co, 2 = Khong, 88 = Khong biet/nho		1 = Co, 2 = Khong, 88 = Khong biet/nho
62	b61
63	b62
64	b63
65	b64
66	b65
67	b66
68	b67
69	b68
70	b69
71	b699
72	b699k	Khac	text		text
73	c1	Anh/chi co quen thuoc voi khai niem chat khang khuan khong?	1 = Co, 2 = Khong, 88 = Khong biet		1 = Co, 2 = Khong, 88 = Khong biet
74	c2	Liet ke ba loai chat khang khuan quen thuoc ma anh/chi biet?
75	c21
76	c22
77	c23
78	c3	Anh/chi co quen thuoc voi khai niem thuoc khang sinh khong?
79	c4	Liet ke ba loai thuoc khang sinh quen thuoc ma anh/chi biet?
80	c41
81	c42
82	c43
83	c5	khang sinh co khac chat khang khuan khong?	1 = Co, 2 = Khong, 88 = Khong biet		1 = Co, 2 = Khong, 88 = Khong biet
84	c6	Anh/chi da tung nghe den hien tuong nhon thuoc khang sinh (khang khang sinh) chua? ##	1 = Co, 2 = Khong, 88 = Khong biet		1 = Co, 2 = Khong, 88 = Khong biet
85	c7	Anh/chi da tung nghe den hien tuong khang khang sinh (hay nhon thuoc khang sinh) tu dau?	1 = Co, 2 = Khong		1=Yes, 0=No
86	c71	TV
87	c72	Dai
88	c73	Bao giay
89	c74	Tap chi chuyen nganh
90	c75	ho chan nuoi khac
91	c76	Thanh vien khac trong gia dinh
92	c77	Can bo ky thuat/chuyen mon
93	c78	Buoi noi chuyen/trao doi xom/lang/Xa
94	c79	Mang Xa hoi (Facebook, Twitter/Instagram, Zalo)
95	c799	Khac
96	c799k	Ghi ro
97	c8	Hieu biet nhat cua anh chi ve hien tuong nhon thuoc khang sinh (khang khang sinh) la nhu the nao trong cac y duoi day?
98	c9	Anh/chi thuong su dung thuoc khang sinh nhat trong cac truong hop nao duoi day? (Chon MOT dap an)
99	c10	Anh/chi cho biet trong cam cong nghiep co khang sinh hay khong?
100	c11	Anh chi cho biet, khang khang sinh co the anh huong toi gia dinh anh/chi nhu the nao?	1 = Co, 2 = Khong		1=Yes, 0=No
101	c111	Khong anh huong
102	c112	Anh huong den suc khoe cac thanh vien trong gia dinh
103	c113	Anh huong den suc khoe vat nuoi
104	c114	Anh huong den kinh te
105	c1199	Khac
106	c1199k	Ghi ro
107	c1188	Khong biet/Khong y kien
108	c12	Anh/Chi da tung tham gia tap huan/hoi thao lien quan den su dung khang sinh trong chan nuoi lon chua?	1 = Co, 2 = Khong, 88 = Khong tra loi		1 = Co, 2 = Khong, 88 = Khong tra loi
109	c121	Lan gan nhat khi nao
110	c122	trong bao lau
111	c13	Anh/Chi da tung tham gia tap huan/hoi thao lien quan den hien tuong khang khang sinh chua?	1 = Co, 2 = Khong, 88 = Khong tra loi		1 = Co, 2 = Khong, 88 = Khong tra loi
112	c131	Lan gan nhat khi nao
113	c132	trong bao lau
114	c14	Anh/Chi co biet thuoc khang sinh nao bi cam su dung trong chan nuoi khong?	1 = Co, 2 = Khong, 88 = Khong tra lo		1 = Co, 2 = Khong, 88 = Khong tra lo
115	c141	Neu co, xin hay Ghi ro
116	c15	Anh/chi cho biet y kien ve cac cau noi duoi day	1 = Dung, 2 = Sai, 3 = Khong y kien		1 = Dung, 2 = Sai, 3 = Khong y kien
117	c151	Can su dung thuoc khang sinh de phung benh trong chan nuoi lon
118	c152	Can su dung thuoc khang sinh de dieu tri benh trong chan nuoi lon
119	c153	Can su dung thuoc khang sinh de thuc day tang truong vat nuoi
120	c154	Can su dung thuoc khang sinh theo don thuoc, huong dan chuyen mon
121	c155	Nhieu thuoc khang sinh khi dieu tri voi lieu luong cao moi co hieu qua
122	c156	Nhieu thuoc khang sinh khong co tac dung dieu tri cho vat nuoi, ke ca dung voi lieu luong cao
123	c157	Su dung thuoc khang sinh se ton kem cho nguoi chan nuoi
124	c158	Su dung thuoc khang sinh cho vat nuoi se anh huong den hieu qua su dung thuoc khang sinh cho nguoi
125	c159	Lam dung thuoc khang sinh co the lam cho lon cham lon
126	c1510	Su dung thuoc khang sinh nhieu se giup cho lon mau lon
127	c1511	Nen co thoi gian ngung su dung khang sinh hop ly cho vat nuoi truoc khi ban giet mo
128	c1512	Hien tuong khang khang khuan khac voi hien tuong khang khang sinh
129	d1	Theo anh/chi khi mot nguoi bi nhiem trung ma su dung thuoc khang sinh khong khoi, tho muc do nghiem trong nhu the nao?	1 = Dac biet nghiem trong, 2 = Nghiem trong, 3= It nghiem trong, 4 = Khong nghiem trong, 5 = Khong co y kien		1 = Dac biet nghiem trong, 2 = Nghiem trong, 3= It nghiem trong, 4 = Khong nghiem trong, 5 = Khong co y kien
130	d2	Theo anh/chi, khi vat nuoi cua anh/chi bi nhiem benh ma su dung thuoc khang sinh khong khoi tho muc do nghiem trong nhu the nao?	1 = Dac biet nghiem trong, 2 = Nghiem trong, 3= It nghiem trong, 4 = Khong nghiem trong, 5 = Khong co y kien		1 = Dac biet nghiem trong, 2 = Nghiem trong, 3= It nghiem trong, 4 = Khong nghiem trong, 5 = Khong co y kien
131	d3	Anh/chi cho y kien ve nhung phat bieu sau day	1 = Rat dong y; 2 = Dong y; 3 = Khong y kien; 4 = Khong dong y; 5 = Rat khong dong y		1 = Rat dong y; 2 = Dong y; 3 = Khong y kien; 4 = Khong dong y; 5 = Rat khong dong y
132	d31	Thuoc khang sinh giup phung benh cho nguoi va vat nuoi
133	d32	Thuoc khang sinh giup dieu tri benh cho nguoi va vat nuoi
134	d33	Su dung thuoc khang sinh la can thiet de nang cao nang suat/hieu qua chan nuoi
135	d34	Khi su dung thuoc khang sinh dung cach tho ot cu nguy co khang khang sinh
136	d35	Su dung thuoc khang sinh de dieu tri benh la quan trong trong chan nuoi
137	d36	Su dung thuoc khang sinh de phung benh la quan trong trong chan nuoi
138	d37	Su dung thuoc khang sinh de thuc day tang truong la quan trong trong chan nuoi
139	d38	Su dung thuoc khang sinh cho lon can co tu van tu bac sy thu y
140	d39	Su dung thuoc khang sinh cho lon can co don thuoc tu bac sy thu y
141	d310	Ngung su dung khang sinh truoc khi xuat ban lon (de giet mo) la can thiet
142	d4	Anh/chi cho y kien ve nhung phat bieu sau day	1 = Rat dong y; 2 = Dong y; 3 = Khong y kien; 4 = Khong dong y; 5 = Rat khong dong y		1 = Rat dong y; 2 = Dong y; 3 = Khong y kien; 4 = Khong dong y; 5 = Rat khong dong y
143	d41	Khang khang sinh co tac dong tieu cuc doi voi chan nuoi lon
144	d42	Khang khang sinh co tac dong tieu cuc doi voi suc khoe con nguoi
145	d43	Khang khang sinh co tac dong tieu cuc doi voi moi truong song
146	d44	Khang khang sinh co tac dong tieu cuc doi voi kinh te ho gia dinh
147	d5	Theo anh/chi, khi nao can su dung thuoc khang sinh cho lon nhat?
148	d51	Khac ghi ro
149	d6	Anh/chi se lam gi dau tien, neu lon bi benh?
150	d61	Khac ghi ro
151	d7	Neu anh/chi dang su dung khang sinh trong trai, anh/chi co muon su dung mot loai san pham khac khong phai la khang sinh de thay the khong?
152	d8	Anh chi muon biet them thong tin ve khang sinh va khang khang sinh khong?
153	d9	De han che va kiem soat su dung khang sinh, xin anh/chi cho y kien ve cac noi dung sau day	1 = Rat dong y; 2 = Dong y; 3 = Khong y kien; 4 = Khong dong y; 5 = Rat khong dong y		1 = Rat dong y; 2 = Dong y; 3 = Khong y kien; 4 = Khong dong y; 5 = Rat khong dong y
154	d91	Ap dung cac bien phap ve sinh va an toan sinh hoc trong chan nuoi
155	d92	Ap dung tiem phung day du va thich hop cho vat nuoi
156	d93	Giam mat do chan nuoi/dan trong chuong nuoi
157	d94	Su dung thuoc khang sinh theo huong dan, don thuoc, va quy dinh ve chan nuoi
158	d95	Nguoi chan nuoi can duoc dao tao/huong dan tu can bo thu y ve su dung khang sinh
159	d96	Nguoi chan nuoi can co don thuoc va dieu tri theo huong dan can bo thu y khi mua/su dung khang sinh
160	d97	Hieu thuoc/cong ty thuoc can duoc chung nhan, quan ly, giom sot thuong xuyen tu can bo thu y
161	d98	Dam bao thoi gian ngung thuoc hop ly truoc khi xuat ban lon de tranh ton du khang sinh trong thit lon
162	e1	Trong dan lon dang nuoi HOAC lua nuoi gan day nhat, anh/chi co su dung khang sinh khi lon co dau hieu, trieu chung bat thuong khong?
163	e11	Trong truong hop nay, ai la nguoi dua ra loi khuyen ve lua chon va su dung khang sinh cho anh/chi? (Chon MOT dap an)
164	e199k	Nguon khac
165	e12	Truoc khi mua thuoc khang sinh, anh/chi co don thuoc hay nhan duoc tu van chuyen mon?
166	e13	Tai sao anh/chi khong xin y kien tu van chuyen mon truoc khi mua thuoc khang sinh?	1 = Co, 2 = Khong		1=Yes, 0=No
167	e131	De dang mua truc tiep tu cua hang
168	e132	Khong co bac sy thu y
169	e133	Co bac sy thu y nhung kho gap
170	e134	Khong thay can thiet phai hoi loi khuyen
171	e1399	Khac
172	e1399k	Ghi ro
173	e14	Sau do, anh chi mua thuoc khang sinh o dau?
174	e141	Khac (Ghi ro)
175	e15	en (cac) loai thuoc khang sinh ma anh chi da mua su dung lan do?	1 = Co nho, 2 = Khong nho		1 = Co nho, 2 = Khong nho
176	e151
177	e152
178	e153
179	e16	Khi mua ve, anh chi su dung khang sinh cho lon nhu the nao?
180	e161	Tron voi cam
181	e161a	Tan suat su dung nhu the nao
182	e161a1	So lan/ngay
183	e161a2	So lan/tuan
184	e161b	Su dung trong vong bao nhieu ngay
185	e161c	Lieu luong su dung nhu the nao	1 = Theo don thuoc hoac theo huong dan NXS, 2 = Thap hon lieu chi dinh, 3 = cao hon lieu chi dinh, 99 = Khac		1 = Theo don thuoc hoac theo huong dan NXS, 2 = Thap hon lieu chi dinh, 3 = cao hon lieu chi dinh, 99 = Khac
186	e161c99	Khac: (Ghi ro)
187	e162	Pha voi nuoc/dung dich	1 = Co, 2 = Khong		1=Yes, 0=No
188	e1621a	Tan suat su dung nhu the nao
189	e162a1	So lan/ngay
190	e162a2	So lan/tuan
191	e162b	Su dung trong vong bao nhieu ngay
192	e162c	Lieu luong su dung nhu the nao	1 = Theo don thuoc hoac theo huong dan NXS, 2 = Thap hon lieu chi dinh, 3 = cao hon lieu chi dinh, 99 = Khac		1 = Theo don thuoc hoac theo huong dan NXS, 2 = Thap hon lieu chi dinh, 3 = cao hon lieu chi dinh, 99 = Khac
193	e162c99	Khac: (Ghi ro)
194	e163	Tiem	1 = Co, 2 = Khong		1=Yes, 0=No
195	e163a	Tan suat su dung nhu the nao
196	e163a1	So lan/ngay
197	e163a2	So lan/tuan
198	e163b	Su dung trong vong bao nhieu ngay
199	e163c	Lieu luong su dung nhu the nao	1 = Theo don thuoc hoac theo huong dan NXS, 2 = Thap hon lieu chi dinh, 3 = cao hon lieu chi dinh, 99 = Khac		1 = Theo don thuoc hoac theo huong dan NXS, 2 = Thap hon lieu chi dinh, 3 = cao hon lieu chi dinh, 99 = Khac
200	e163c99	Khac: (Ghi ro)
201	e164	khac	1 = Co, 2 = Khong		1=Yes, 0=No
202	e164k	Ghi ro
203	e164a	Tan suat su dung nhu the nao
204	e164a1	So lan/ngay
205	e164a2	So lan/tuan
206	e164b	Su dung trong vong bao nhieu ngay
207	e164c	Lieu luong su dung nhu the nao
208	e164c99	Khac: (Ghi ro)
209	e2	Trong dan lon dang nuoi HOAC lua nuoi gan day nhat, anh/chi co su dung khang sinh khi lon bi mac benh khong?
210	e21	Trong truong hop nay, ai la nguoi dua ra loi khuyen ve lua chon va su dung khang sinh cho anh/chi? (Chon MOT dap an)
211	e299k	Nguon khac
212	e22	Truoc khi mua thuoc khang sinh, anh/chi co don thuoc hay nhan duoc tu van chuyen mon?	1 = Co, 2 = Khong
213	e23	Tai sao anh/chi khong xin y kien tu van chuyen mon truoc khi mua thuoc khang sinh?	1 = Co, 2 = Khong		1=Yes, 0=No
214	e231	De dang mua truc tiep tu cua hang
215	e232	Khong co bac sy thu y
216	e233	Co bac sy thu y nhung kho gap
217	e234	Khong thay can thiet phai hoi loi khuyen
218	e2399	Khac
219	e2399k	Ghi ro
220	e24	Sau do, anh chi mua thuoc khang sinh o dau?
221	e241	Khac (Ghi ro)
222	e25	en (cac) loai thuoc khang sinh ma anh chi da mua su dung lan do?	1 = Co nho, 2 = Khong nho		1 = Co nho, 2 = Khong nho
223	e251
224	e252
225	e253
226	e26	Khi mua ve, anh chi su dung khang sinh cho lon nhu the nao?
227	e261	Tron voi cam
228	e261a	Tan suat su dung nhu the nao
229	e261a1	So lan/ngay
230	e261a2	So lan/tuan
231	e261b	Su dung trong vong bao nhieu ngay
232	e261c	Lieu luong su dung nhu the nao	1 = Theo don thuoc hoac theo huong dan NXS, 2 = Thap hon lieu chi dinh, 3 = cao hon lieu chi dinh, 99 = Khac		1 = Theo don thuoc hoac theo huong dan NXS, 2 = Thap hon lieu chi dinh, 3 = cao hon lieu chi dinh, 99 = Khac
233	e261c99	Khac: (Ghi ro)
234	e262	Pha voi nuoc/dung dich	1 = Co, 2 = Khong		1=Yes, 0=No
235	e262a	Tan suat su dung nhu the nao
236	e262a1	So lan/ngay
237	e262a2	So lan/tuan
238	e262b	Su dung trong vong bao nhieu ngay
239	e262c	Lieu luong su dung nhu the nao	1 = Theo don thuoc hoac theo huong dan NXS, 2 = Thap hon lieu chi dinh, 3 = cao hon lieu chi dinh, 99 = Khac		1 = Theo don thuoc hoac theo huong dan NXS, 2 = Thap hon lieu chi dinh, 3 = cao hon lieu chi dinh, 99 = Khac
240	e262c99	Khac: (Ghi ro)
241	e263	Tiem	1 = Co, 2 = Khong		1=Yes, 0=No
242	e263a	Tan suat su dung nhu the nao
243	e263a1	So lan/ngay
244	e263a2	So lan/tuan
245	e263b	Su dung trong vong bao nhieu ngay
246	e263c	Lieu luong su dung nhu the nao	1 = Theo don thuoc hoac theo huong dan NXS, 2 = Thap hon lieu chi dinh, 3 = cao hon lieu chi dinh, 99 = Khac		1 = Theo don thuoc hoac theo huong dan NXS, 2 = Thap hon lieu chi dinh, 3 = cao hon lieu chi dinh, 99 = Khac
247	e263c99	Khac: (Ghi ro)
248	e264	khac	1 = Co, 2 = Khong		1=Yes, 0=No
249	e264k	Ghi ro
250	e264a	Tan suat su dung nhu the nao
251	e264a1	So lan/ngay
252	e264a2	So lan/tuan
253	e264b	Su dung trong vong bao nhieu ngay
254	e264c	Lieu luong su dung nhu the nao
255	e264c99	Khac: (Ghi ro)
256	e3	Trong dan lon dang nuoi HOAC lua nuoi gan day nhat, anh/chi co su dung khang sinh khi lon cham lon (mac du dan lon khong co trieu chung/dau hieu bi benh nao) khong?
257	e31	Trong truong hop nay, ai la nguoi dua ra loi khuyen ve lua chon va su dung khang sinh cho anh/chi? (Chon MOT dap an)
258	e399k	Nguon khac
259	e32	Truoc khi mua thuoc khang sinh, anh/chi co don thuoc hay nhan duoc tu van chuyen mon?
260	e33	Tai sao anh/chi khong xin y kien tu van chuyen mon truoc khi mua thuoc khang sinh?	1 = Co, 2 = Khong		1=Yes, 0=No
261	e331	De dang mua truc tiep tu cua hang
262	e332	Khong co bac sy thu y
263	e333	Co bac sy thu y nhung kho gap
264	e334	Khong thay can thiet phai hoi loi khuyen
265	e3399	Khac
266	e3399k	Ghi ro
267	e34	Sau do, anh chi mua thuoc khang sinh o dau?
268	e341	Khac (Ghi ro)
269	e35	en (cac) loai thuoc khang sinh ma anh chi da mua su dung lan do?	1 = Co nho, 2 = Khong nho		1 = Co nho, 2 = Khong nho
270	e351
271	e352
272	e353
273	e36	Khi mua ve, anh chi su dung khang sinh cho lon nhu the nao?
274	e361	Tron voi cam
275	e361a	Tan suat su dung nhu the nao
276	e361a1	So lan/ngay
277	e361a2	So lan/tuan
278	e361b	Su dung trong vong bao nhieu ngay
279	e361c	Lieu luong su dung nhu the nao	1 = Theo don thuoc hoac theo huong dan NXS, 2 = Thap hon lieu chi dinh, 3 = cao hon lieu chi dinh, 99 = Khac		1 = Theo don thuoc hoac theo huong dan NXS, 2 = Thap hon lieu chi dinh, 3 = cao hon lieu chi dinh, 99 = Khac
280	e361c99	Khac: (Ghi ro)
281	e362	Pha voi nuoc/dung dich	1 = Co, 2 = Khong		1=Yes, 0=No
282	e362a	Tan suat su dung nhu the nao
283	e362a1	So lan/ngay
284	e362a2	So lan/tuan
285	e362b	Su dung trong vong bao nhieu ngay
286	e362c	Lieu luong su dung nhu the nao	1 = Theo don thuoc hoac theo huong dan NXS, 2 = Thap hon lieu chi dinh, 3 = cao hon lieu chi dinh, 99 = Khac		1 = Theo don thuoc hoac theo huong dan NXS, 2 = Thap hon lieu chi dinh, 3 = cao hon lieu chi dinh, 99 = Khac
287	e362c99	Khac: (Ghi ro)
288	e363	Tiem	1 = Co, 2 = Khong		1=Yes, 0=No
289	e363a	Tan suat su dung nhu the nao
290	e363a1	So lan/ngay
291	e363a2	So lan/tuan
292	e363b	Su dung trong vong bao nhieu ngay
293	e363c	Lieu luong su dung nhu the nao	1 = Theo don thuoc hoac theo huong dan NXS, 2 = Thap hon lieu chi dinh, 3 = cao hon lieu chi dinh, 99 = Khac		1 = Theo don thuoc hoac theo huong dan NXS, 2 = Thap hon lieu chi dinh, 3 = cao hon lieu chi dinh, 99 = Khac
294	e363c99	Khac: (Ghi ro)
295	e364	khac	1 = Co, 2 = Khong		1=Yes, 0=No
296	e364k	Ghi ro
297	e364a	Tan suat su dung nhu the nao
298	e364a1	So lan/ngay
299	e364a2	So lan/tuan
300	e364b	Su dung trong vong bao nhieu ngay
301	e364c	Lieu luong su dung nhu the nao
302	e364c99	Khac: (Ghi ro)
303	e4	Trong dan lon dang nuoi HOAC lua nuoi gan day nhat, anh/chi co su dung khang sinh cho lon khi thoi tiet thay doi khong?
304	e41	Trong truong hop nay, ai la nguoi dua ra loi khuyen ve lua chon va su dung khang sinh cho anh/chi? (Chon MOT dap an)
305	e499k	Nguon khac
306	e42	Truoc khi mua thuoc khang sinh, anh/chi co don thuoc hay nhan duoc tu van chuyen mon?
307	e43	Tai sao anh/chi khong xin y kien tu van chuyen mon truoc khi mua thuoc khang sinh?	1 = Co, 2 = Khong		1=Yes, 0=No
308	e431	De dang mua truc tiep tu cua hang
309	e432	Khong co bac sy thu y
310	e433	Co bac sy thu y nhung kho gap
311	e434	Khong thay can thiet phai hoi loi khuyen
312	e4399	Khac
313	e4399k	Ghi ro
314	e44	Sau do, anh chi mua thuoc khang sinh o dau?
315	e441	Khac (Ghi ro)
316	e45	en (cac) loai thuoc khang sinh ma anh chi da mua su dung lan do?	1 = Co nho, 2 = Khong nho		1 = Co nho, 2 = Khong nho
317	e451
318	e452
319	e453
320	e46	Khi mua ve, anh chi su dung khang sinh cho lon nhu the nao?
321	e461	Tron voi cam
322	e461a	Tan suat su dung nhu the nao
323	e461a1	So lan/ngay
324	e461a2	So lan/tuan
325	e461b	Su dung trong vong bao nhieu ngay
326	e461c	Lieu luong su dung nhu the nao	1 = Theo don thuoc hoac theo huong dan NXS, 2 = Thap hon lieu chi dinh, 3 = cao hon lieu chi dinh, 99 = Khac		1 = Theo don thuoc hoac theo huong dan NXS, 2 = Thap hon lieu chi dinh, 3 = cao hon lieu chi dinh, 99 = Khac
327	e461c99	Khac: (Ghi ro)
328	e462	Pha voi nuoc/dung dich	1 = Co, 2 = Khong		1=Yes, 0=No
329	e462a	Tan suat su dung nhu the nao
330	e462a1	So lan/ngay
331	e462a2	So lan/tuan
332	e462b	Su dung trong vong bao nhieu ngay
333	e462c	Lieu luong su dung nhu the nao	1 = Theo don thuoc hoac theo huong dan NXS, 2 = Thap hon lieu chi dinh, 3 = cao hon lieu chi dinh, 99 = Khac		1 = Theo don thuoc hoac theo huong dan NXS, 2 = Thap hon lieu chi dinh, 3 = cao hon lieu chi dinh, 99 = Khac
334	e462c99	Khac: (Ghi ro)
335	e463	Tiem	1 = Co, 2 = Khong		1=Yes, 0=No
336	e463a	Tan suat su dung nhu the nao
337	e463a1	So lan/ngay
338	e463a2	So lan/tuan
339	e463b	Su dung trong vong bao nhieu ngay
340	e463c	Lieu luong su dung nhu the nao	1 = Theo don thuoc hoac theo huong dan NXS, 2 = Thap hon lieu chi dinh, 3 = cao hon lieu chi dinh, 99 = Khac		1 = Theo don thuoc hoac theo huong dan NXS, 2 = Thap hon lieu chi dinh, 3 = cao hon lieu chi dinh, 99 = Khac
341	e463c99	Khac: (Ghi ro)
342	e464	khac	1 = Co, 2 = Khong		1=Yes, 0=No
343	e464k	Ghi ro
344	e464a	Tan suat su dung nhu the nao
345	e464a1	So lan/ngay
346	e464a2	So lan/tuan
347	e464b	Su dung trong vong bao nhieu ngay
348	e464c	Lieu luong su dung nhu the nao
349	e464c99	Khac: (Ghi ro)
350	e5	Trong dan lon dang nuoi HOAC lua nuoi gan day nhat, anh/chi co su dung khang sinh cho lon khi lon o cac trai khac trong xam/làng/xa mac benh khong?
351	e51	Trong truong hop nay, ai la nguoi dua ra loi khuyen ve lua chon va su dung khang sinh cho anh/chi? (Chon MOT dap an)
352	e599k	Nguon khac
353	e52	Truoc khi mua thuoc khang sinh, anh/chi co don thuoc hay nhan duoc tu van chuyen mon?
354	e53	Tai sao anh/chi khong xin y kien tu van chuyen mon truoc khi mua thuoc khang sinh?	1 = Co, 2 = Khong		1=Yes, 0=No
355	e531	De dang mua truc tiep tu cua hang
356	e532	Khong co bac sy thu y
357	e533	Co bac sy thu y nhung kho gap
358	e534	Khong thay can thiet phai hoi loi khuyen
359	e5399	Khac
360	e5399k	Ghi ro
361	e54	Sau do, anh chi mua thuoc khang sinh o dau?
362	e541	Khac (Ghi ro)
363	e55	en (cac) loai thuoc khang sinh ma anh chi da mua su dung lan do?	1 = Co nho, 2 = Khong nho		1 = Co nho, 2 = Khong nho
364	e551
365	e552
366	e553
367	e56	Khi mua ve, anh chi su dung khang sinh cho lon nhu the nao?
368	e561	Tron voi cam
369	e561a	Tan suat su dung nhu the nao
370	e561a1	So lan/ngay
371	e561a2	So lan/tuan
372	e561b	Su dung trong vong bao nhieu ngay
373	e561c	Lieu luong su dung nhu the nao	1 = Theo don thuoc hoac theo huong dan NXS, 2 = Thap hon lieu chi dinh, 3 = cao hon lieu chi dinh, 99 = Khac		1 = Theo don thuoc hoac theo huong dan NXS, 2 = Thap hon lieu chi dinh, 3 = cao hon lieu chi dinh, 99 = Khac
374	e561c99	Khac: (Ghi ro)
375	e562	Pha voi nuoc/dung dich	1 = Co, 2 = Khong		1=Yes, 0=No
376	e562a	Tan suat su dung nhu the nao
377	e562a1	So lan/ngay
378	e562a2	So lan/tuan
379	e562b	Su dung trong vong bao nhieu ngay
380	e562c	Lieu luong su dung nhu the nao	1 = Theo don thuoc hoac theo huong dan NXS, 2 = Thap hon lieu chi dinh, 3 = cao hon lieu chi dinh, 99 = Khac		1 = Theo don thuoc hoac theo huong dan NXS, 2 = Thap hon lieu chi dinh, 3 = cao hon lieu chi dinh, 99 = Khac
381	e562c99	Khac: (Ghi ro)
382	e563	Tiem	1 = Co, 2 = Khong		1=Yes, 0=No
383	e563a	Tan suat su dung nhu the nao
384	e563a1	So lan/ngay
385	e563a2	So lan/tuan
386	e563b	Su dung trong vong bao nhieu ngay
387	e563c	Lieu luong su dung nhu the nao	1 = Theo don thuoc hoac theo huong dan NXS, 2 = Thap hon lieu chi dinh, 3 = cao hon lieu chi dinh, 99 = Khac		1 = Theo don thuoc hoac theo huong dan NXS, 2 = Thap hon lieu chi dinh, 3 = cao hon lieu chi dinh, 99 = Khac
388	e563c99	Khac: (Ghi ro)
389	e564	khac	1 = Co, 2 = Khong		1=Yes, 0=No
390	e564k	Ghi ro
391	e564a	Tan suat su dung nhu the nao
392	e564a1	So lan/ngay
393	e564a2	So lan/tuan
394	e564b	Su dung trong vong bao nhieu ngay
395	e564c	Lieu luong su dung nhu the nao
396	e564c99	Khac: (Ghi ro)
397	e6	Anh/chi thuong xem han su dung cua thuoc truoc khi su dung cho lon khong?
398	e7	Anh chi se lam gi neu thuoc khang sinh anh chi da qua han su dung?
399	e71	Khac
400	e8	Anh/chi co ngung su dung khang sinh cho lon truoc khi xuat ban (cho giet mo) khong?
401	e9	Anh/chi ngung su dung khang sinh cho lon truoc khi xuat ban bao lau:
402	e10	Khi mua thuoc khang sinh, anh/chi quan tam den yeu to nao nhat? (Chon MOT dap an)
403	e101	Khac: (Ghi ro)
404	e11	Anh/chi co su dung thuoc khang sinh de dieu tri cac benh duoi day?	01 = Co, 02 = Khong, 88 = Khong nho		01 = Co, 02 = Khong, 88 = Khong nho
405	e111
406	e112
407	e113
408	e114
409	e115
410	e116
411	e117
412	e118
413	e119
414	e1199	Khac
415	e1199k	Ghi ro
416	e12	Anh/chi lam gi voi khang sinh thua?	01 = Co, 02 = Khong	[E12] (01 = Co, 02 = Khong)	1=Yes, 0=No
417	e121	Bo vao thung rac		[E12.1] #
418	e122	Chon duoi dat		[E12.2] #
419	e123	Dot huy		[E12.3] #
420	e124	Dua cho hang xom/trai khac su dung
421	e125	Giu cho nhung lan dung sau
422	e1299	Khac
423	e1299k	Ghi ro
424	e13	Anh/chi co ghi chep lai thong tin gi de quan ly hoat dong chan nuoi trai cua anh chi khong?	01 = Co, 02 = Khong		1=Yes, 0=No
425	e13x1	Ghi chep tiem vacxin
426	e13x2	So luong dan
427	e13x3	Con giong
428	e13x4	Thuc an
429	e13x5	Su dung/tiem khang sinh
430	e13x6	Khu trung/ Sat trung
431	e13x7	Thong tin ban
432	e13x99	Khac
433	e13x99k	Ghi ro
434	e13x88	Khong ghi gi
435	F1	Chon 3 nguon thong tin ma anh/chi thuong xuyen tiep xuc. Uoc luong thoi gian trung binh mà anh/chi tiep xuc voi cac nguon thong tin da neu
436	f11	Tivi
437	f111	Tan suat su dung	1 = nho hon 1 gio,2 = 1-2 gio, 3 = 2 - 4 gio, 4 = lon hon 4 gio		1 = nho hon 1 gio,2 = 1-2 gio, 3 = 2 - 4 gio, 4 = lon hon 4 gio
438	f12	Dai phat thanh
439	f121	Tan suat su dung	1 = nho hon 1 gio,2 = 1-2 gio, 3 = 2 - 4 gio, 4 = lon hon 4 gio		1 = nho hon 1 gio,2 = 1-2 gio, 3 = 2 - 4 gio, 4 = lon hon 4 gio
440	f13	Bao
441	f131	Tan suat su dung	1 = nho hon 1 gio,2 = 1-2 gio, 3 = 2 - 4 gio, 4 = lon hon 4 gio		1 = nho hon 1 gio,2 = 1-2 gio, 3 = 2 - 4 gio, 4 = lon hon 4 gio
442	f14	Trang web
443	f141	Tan suat su dung	1 = nho hon 1 gio,2 = 1-2 gio, 3 = 2 - 4 gio, 4 = lon hon 4 gio		1 = nho hon 1 gio,2 = 1-2 gio, 3 = 2 - 4 gio, 4 = lon hon 4 gio
444	f15	Mang Xa hoi (Facebook, Twitter/Instagram, Zalo)
445	f151	Tan suat su dung	1 = nho hon 1 gio,2 = 1-2 gio, 3 = 2 - 4 gio, 4 = lon hon 4 gio		1 = nho hon 1 gio,2 = 1-2 gio, 3 = 2 - 4 gio, 4 = lon hon 4 gio
446	f16	Loa truyen thanh xa
447	f161	Tan suat su dung	1 = nho hon 1 gio,2 = 1-2 gio, 3 = 2 - 4 gio, 4 = lon hon 4 gio		1 = nho hon 1 gio,2 = 1-2 gio, 3 = 2 - 4 gio, 4 = lon hon 4 gio
448	f199	Khac
449	f199k	Ghi ro
450	f1991	Tan suat su dung	1 = nho hon 1 gio,2 = 1-2 gio, 3 = 2 - 4 gio, 4 = lon hon 4 gio		1 = nho hon 1 gio,2 = 1-2 gio, 3 = 2 - 4 gio, 4 = lon hon 4 gio
451	F2	Chon 3 kenh thong tin phu hop nhat voi anh chi khi can tim hieu ve van de suc khoe vat nuoi
452	f21	Tivi	0 = Khong dung, 1-3 = thu hang		0 = Khong dung, 1-3 = thu hang
453	f22	Dai phat thanh radio
454	f23	Bao
455	f24	Trang web
456	f25	Mang Xa hoi (Facebook, Twitter/Instagram, Zalo)
457	f26	Loa truyen thanh xa
458	f27	Hoi thao tap huan
459	f28	Ap phich
460	f29	To roi
461	f210	So tay/sach nho
462	f211	Bang thong bao lang/xa/hop thon
463	f299	Khac
464	f299k	Ghi ro
465	F3	Anh/chi thuong su dung nguon thong tin nao de tom kiem cac thong tin ve suc khoe vat nuoi?	01 = Co su dung, 02 = Khong su dung		01 = Co su dung, 02 = Khong su dung
466	f31	Tivi
467	f311	Tan suat su dung	1 = Thuong xuyen, 2 = thinh thoang, 3 = It khi, 4 = Khong bao gio		1 = Thuong xuyen, 2 = thinh thoang, 3 = It khi, 4 = Khong bao gio
468	f312	Kenh nao?
469	f313	Chu de/ chuong trinh cu the the nao:
470	f314	Vao thoi gian nao?
471	f315	Trong bao nhieu gio?
472	f32	Dai phat thanh radio
473	f321	Tan suat su dung	1 = Thuong xuyen, 2 = thinh thoang, 3 = It khi, 4 = Khong bao gio		1 = Thuong xuyen, 2 = thinh thoang, 3 = It khi, 4 = Khong bao gio
474	f322	Kenh nao?
475	f323	Chu de/ chuong trinh cu the the nao:
476	f324	Vao thoi gian nao?
477	f325	Trong bao nhieu gio?
478	f33	Loa truyen thanh xa
479	f331	Tan suat su dung	1 = Thuong xuyen, 2 = thinh thoang, 3 = It khi, 4 = Khong bao gio		1 = Thuong xuyen, 2 = thinh thoang, 3 = It khi, 4 = Khong bao gio
480	f332	Kenh nao?
481	f333	Chu de/ chuong trinh cu the the nao:
482	f334	Vao thoi gian nao?
483	f335	Trong bao nhieu gio?
484	f34	Bao/tap chi
485	f341	Tan suat su dung	1 = Thuong xuyen, 2 = thinh thoang, 3 = It khi, 4 = Khong bao gio		1 = Thuong xuyen, 2 = thinh thoang, 3 = It khi, 4 = Khong bao gio
486	f342	bao/tap chi nao?
487	f343	Chu de/ chuong trinh cu the the nao:
488	f344	Vao thoi gian nao?
489	f345	Trong bao nhieu gio?
490	f35	Mang Xa hoi (Facebook, Twitter/Instagram, Zalo)
491	f351	Tan suat su dung	1 = Thuong xuyen, 2 = thinh thoang, 3 = It khi, 4 = Khong bao gio		1 = Thuong xuyen, 2 = thinh thoang, 3 = It khi, 4 = Khong bao gio
492	f352	Trang mang xa hoi nao?
493	f353	Chu de/ chuong trinh cu the the nao:
494	f354	Vao thoi gian nao?
495	f355	Trong bao nhieu gio?
496	f36	Mang internet (google,...)
497	f361	Tan suat su dung	1 = Thuong xuyen, 2 = thinh thoang, 3 = It khi, 4 = Khong bao gio		1 = Thuong xuyen, 2 = thinh thoang, 3 = It khi, 4 = Khong bao gio
498	f362	Trang web nao?
499	f363	Chu de/ chuong trinh cu the the nao:
500	f364	Vao thoi gian nao?
501	f365	Trong bao nhieu gio?
502	f37	Trao doi truc tiep voi nguoi chan nuoi gioi
503	f371	Tan suat su dung	1 = Thuong xuyen, 2 = thinh thoang, 3 = It khi, 4 = Khong bao gio		1 = Thuong xuyen, 2 = thinh thoang, 3 = It khi, 4 = Khong bao gio
504	f372	Gap ai?
505	f373	Chu de/ chuong trinh cu the the nao:
506	f374	Vao thoi gian nao?
507	f375	Trong bao nhieu gio?
